# Supplementary material for: Important miRs of Pathways in Different Tumor Types
Source: PLoS Comput Biol. 2013 Jan 24;9(1):e1002883. doi: 10.1371/journal.pcbi.1002883 (PMC3554575; doi:10.1371/journal.pcbi.1002883)
Supplement: Table S2 — Pairs of significantly associated miRs and pathways in glioblastomas. 265 pathways that were significantly associated to miRs in glioblastoma. Each pathway is annotated with its leading edge genes and important miRs. P-Values are indicated in parentheses. Furthermore, we indicate if a pathway is differentially expressed (DE) with FDR<0.01. (XLS) [file pcbi.1002883.s009.xls]

## Sheet: TableS1.txt
Table S2: 265 pathways that are significantly associated to miRs in glioblastoma. Each pathway is annotated with its leading edge genes and important miRs. P-Values are indicated in parentheses. Furthermore, we indicate if a pathway is differentially expressed (DE) with FDR < 0.01.
pathway	leading edges	DE	important miRs
REACTOME_PHASE_1_FUNCTIONALIZATION	CYP1A1 FMO3 PTGIS PTGS2 CYP2D6 CYP2E1 MAOA CYP2A6 CYP4A11		hsa-miR-144 (0.0052)
REACTOME_ACTIVATION_OF_THE_AP1_FAMILY_OF_TRANSCRIPTION_FACTORS	MAPK1 MAPK3 MAPK9 MAPK8 MAPK11 MAPK10		hsa-miR-497 (1.8e-23) hsa-miR-34b (2.3e-11) hsa-miR-326 (3.2e-06)
REACTOME_TRKA_SIGNALLING_FROM_THE_PLASMA_MEMBRANE	PIK3CB MAPK3 GSK3A CAMK4 KRAS RIT2 PTEN PDPK1 YWHAB PRKACG PRKACB SHC3 PRKCE PRKCD PIK3R1 MAP2K1 PDE1B PDE1A PRKAR2B PRKAR1B PRKAR1A ADCY3 ADCY2 ADCY5 ITPR1 CALM3 CALM2 CALM1 AKT3		hsa-miR-218 (6.1e-72) hsa-miR-497 (1.6e-23) hsa-miR-92 (3e-12) hsa-miR-32 (8.4e-11) hsa-miR-130b (8.6e-09) hsa-miR-424 (4.4e-08) hsa-miR-200c (4e-07) hsa-miR-200b (2.4e-05) hsa-miR-30e-3p (0.00014) hsa-miR-634 (0.00018) hsa-miR-181c (0.00019) hsa-miR-34c (0.00023) hsa-miR-195 (0.00061) hsa-miR-34b (0.0017) hsa-miR-130a (0.002) hsa-miR-103 (0.0057) hsa-miR-141 (0.0062) hsa-miR-25 (0.0088)
REACTOME_MRNA_3_END_PROCESSING	DHX38 SFRS11 THOC4 NCBP2 NCBP1 CLP1 CPSF3 CPSF2 CPSF1 U2AF2 SFRS6 SFRS5 RBM8A SFRS9 U2AF1 SFRS1 SFRS3 PAPOLA CSTF2		hsa-miR-21 (4.8e-06) hsa-miR-802 (0.00013) hsa-miR-519a (0.00024) hsa-miR-302c (0.0004) hsa-let-7g (0.00061) hsa-miR-192 (0.0015) hsa-miR-20a (0.0025)
REACTOME_TRANSMEMBRANE_TRANSPORT_OF_SMALL_MOLECULES	SLC8A2 SLC8A3 SLC13A5 SLC5A11 SLC1A4 SLC1A2 SLC1A6 SLC1A1 SLC7A10 SLC24A4 SLC26A4 SLC39A10 PEX19 SLC16A7 SLC16A8 SLC4A10 SLC5A7 SLC9A6 SLC9A5 SLC9A2 SLC9A1 HK1 SLC4A8 SLC4A9 SLC6A20 SLC7A8 SLC2A8 SLC2A6 SLC2A4 SLC6A12 SLC6A13 SLC6A15 SLC12A1 SLC12A5 SLC12A6 RHCG SLC2A12 SLC2A13 SLC2A11 SLC32A1 SLC38A1 SLC30A3 SLC17A7 SLC17A8 SLC17A6		hsa-miR-218 (1.7e-20) hsa-miR-182 (8.4e-10) hsa-miR-32 (1.3e-08) hsa-miR-141 (5e-08) hsa-miR-135a (9.8e-08) hsa-miR-25 (0.00052) hsa-miR-19b (0.0013) hsa-miR-135b (0.0015) hsa-miR-34c (0.0016) hsa-miR-136 (0.0031) hsa-miR-326 (0.0048) hsa-miR-214 (0.0088)
REACTOME_DOWNSTREAM_EVENTS_IN_GPCR_SIGNALING	SSTR4 SSTR2 SSTR1 MC2R KISS1 GIP ARHGEF17 ARHGEF12 OPRK1 MC4R GNA14 NET1 ADORA2B ADRA2A ADRA2C ADRA1B GABBR1 GABBR2 PTGER3 CCK HRH3 EDN3 CCR6 ABR GRK5 MCF2L PDPK1 VIPR1 SCTR GLP1R OBSCN INSL3 GHRH PIK3R1 NGEF GNG8 HTR1B GNG2 GNG3 HTR1D GNG4 HTR1E ROCK2 GNAI1 ADCYAP1 ADRB3 DAGLA PTH2R NPY5R PENK AVPR1B GNAZ PDE11A HTR5A ARHGEF4 ARHGEF3 ARHGEF7 ARHGEF9 GNB5 FFAR2 NPY2R GNG13 GPR68 DGKB DGKE PDE1B P…		hsa-miR-218 (7.6e-30) hsa-miR-200c (2e-19) hsa-miR-497 (1.3e-13) hsa-miR-424 (4.7e-11) hsa-miR-32 (7.5e-11) hsa-miR-130a (1.8e-08) hsa-miR-34c (1.9e-08) hsa-miR-18b (3.7e-08) hsa-miR-25 (3e-06) hsa-miR-135b (3e-06) hsa-miR-19b (2.7e-05) hsa-miR-34a (7.3e-05) hsa-miR-135a (0.0001) hsa-miR-30e-3p (0.00015) hsa-miR-19a (0.00032) hsa-miR-301 (0.00041) hsa-miR-92 (0.0025) hsa-miR-141 (0.0029) hsa-miR-…
REACTOME_FORMATION_OF_TUBULIN_FOLDING_INTERMEDIATES_BY_CCT_TRIC	TUBA4A CCT7 CCT8 TUBB3 TUBB4 TUBA1B TUBA3C TCP1 TUBB2A		hsa-miR-200c (0.00011) hsa-miR-200b (0.0046)
REACTOME_ACTIVATION_OF_THE_PRE_REPLICATIVE_COMPLEX	DBF4 RPA4 RPA3 RPA1 RPA2 ORC1L CDC7 CDC6 POLA1 POLA2 POLE2 CDK2 ORC2L PRIM1 PRIM2 POLE CDT1 MCM10 MCM8 MCM7 MCM2 MCM3 MCM5 MCM6	*	hsa-miR-206 (4.6e-06) hsa-miR-1 (0.00023) hsa-miR-515-5p (0.0067)
REACTOME_PI3K_CASCADE	PIK3CB FGF8 FGF7 FGF9 KL FGFR2 FGFR3 PIK3R4 PIK3R1 FGF18		hsa-miR-218 (4.4e-18) hsa-miR-99b (0.00026) hsa-miR-100 (0.0017) hsa-miR-99a (0.0021)
REACTOME_NUCLEAR_RECEPTOR_TRANSCRIPTION_PATHWAY	RORB ESRRG NR4A2 NR4A1 NR4A3 NR1I3 NR1D1 NR1D2 RXRA RXRG NR3C2 RARB NRBF2 NR2F1 THRA THRB NR0B1		hsa-miR-34a (2.6e-08) hsa-miR-135b (1.1e-06) hsa-miR-130a (2.9e-05) hsa-miR-130b (5.4e-05) hsa-miR-103 (0.0028) hsa-miR-25 (0.0048)
REACTOME_TRANSLOCATION_OF_ZAP70_TO_IMMUNOLOGICAL_SYNAPSE	HLA-DQA2 HLA-DQA1 HLA-DRA HLA-DOA HLA-DQB1 HLA-DMB HLA-DMA CD4 CD3E HLA-DPA1 HLA-DRB5 HLA-DPB1	*	hsa-miR-181d (0.0044)
REACTOME_NCAM_SIGNALING_FOR_NEURITE_OUT_GROWTH	MAPK3 CACNB1 CACNB2 CACNB3 CACNB4 SPTB PTK2 CNTN2 KRAS YWHAB SPTBN4 SPTBN2 SPTBN1 PRNP MAP2K1 COL6A6 RPS6KA5 GFRA2 NCAM1 CACNA1I CACNA1S CACNA1G CACNA1F CACNA1C CACNA1D PTPRA SPTAN1		hsa-miR-218 (5e-23) hsa-miR-497 (1.2e-16) hsa-miR-200c (6.5e-14) hsa-miR-34a (9.7e-12) hsa-miR-32 (1.5e-07) hsa-miR-150 (2.4e-06) hsa-miR-103 (5e-06) hsa-miR-424 (1.1e-05) hsa-miR-19b (2.2e-05) hsa-miR-181a (7.5e-05) hsa-miR-135b (9.8e-05) hsa-miR-92 (0.00016) hsa-miR-27b (0.00018) hsa-miR-34c (0.00019) hsa-miR-152 (0.00019) hsa-miR-181c (0.00067) hsa-miR-15a (0.00083) hsa-miR-128a (0.0018) hsa-m…
REACTOME_TRANSPORT_OF_MATURE_MRNA_DERIVED_FROM_AN_INTRON_CONTAINING_TRANSCRIPT	DHX38 RAE1 SFRS11 NXF1 THOC4 NUP107 NCBP2 NCBP1 NUP188 TPR NUP160 NUP155 AAAS NUP205 NUP214 NUP210 NUP88 NUP98 NUP93 U2AF2 SFRS6 RBM8A SFRS9 U2AF1 NUP37 NUP35 SFRS1 SFRS3 NUP43 NUP54 NUP62 POM121	*	hsa-miR-568 (1.3e-15) hsa-miR-129-3p (2.8e-15) hsa-miR-381 (5.5e-15) hsa-miR-369-3p (7.5e-14) hsa-miR-21 (1.1e-07) hsa-miR-93 (2.1e-06) hsa-miR-7 (3.3e-06) hsa-miR-212 (3e-05) hsa-miR-802 (0.00027) hsa-miR-323 (0.00056) hsa-miR-215 (0.00066) hsa-miR-106a (0.0011) hsa-let-7g (0.0021) hsa-miR-20a (0.0024) hsa-let-7f (0.0028)
REACTOME_POST_CHAPERONIN_TUBULIN_FOLDING_PATHWAY	TBCD TBCC TUBA4A TUBB3 TUBB4 TUBA3C TUBB2A		hsa-miR-200c (3.2e-07) hsa-miR-200b (0.00044)
REACTOME_AMINO_ACID_TRANSPORT_ACROSS_THE_PLASMA_MEMBRANE	SLC1A4 SLC7A10 SLC6A20 SLC7A8 SLC6A12 SLC6A15 SLC38A1		hsa-miR-124a (1e-08) hsa-miR-214 (0.0036) hsa-miR-182 (0.0078) hsa-miR-96 (0.0087)
REACTOME_REGULATION_OF_BETA_CELL_DEVELOPMENT	RPLP2 RPLP0 RPLP1 RPL36A RPS27A RPL35A RPL13A RPL26L1 HES1 RPL18A RPL18 RPL19 RPL10 RPL11 RPL12 HNF4G RPS18 RPS19 RPS16 RPS14 RPS15 RPS13 RPS10 RPS11 RPS26 RPS27 RPS28 RPS20 RPSA RPS9 RPS6 RPS5 RPS8 RPL35 RPL36 RPL39 RPL30 RPL27 RPL24 RPL28 RPL29 RPL23 UBA52 RPL6 RPL8 RPL5 RPL7A RPL23A NEUROG3 RPS2 RPS3 RPS3A RPS4X RPS15A NKX6-1 NOTCH1 RPL27A ONECUT1 MAFA AKT1 AKT2	*	hsa-miR-381 (4.1e-07) hsa-miR-376b (1.3e-06) hsa-miR-338 (0.00056) hsa-miR-376a (0.0016)
REACTOME_CELL_CYCLE_CHECKPOINTS	RAD1 ATM TP53 DBF4 CDKN1A MAD1L1 ANAPC2 ANAPC4 RAD9B RAD9A HUS1 CLSPN ATRIP UBE2C MDM2 RPA3 RPA1 RPA2 ORC1L CCNE2 CDC7 CDC6 BUB3 CCNB1 CCNB2 WEE1 ORC6L CDK2 ORC2L CDC25C CDC25A RFC5 RFC3 MAD2L1 RFC4 RFC2 CHEK1 CHEK2 CDC20 CDC26 PSMD13 MCM10 PSMA2 PSMA5 PSMA4 PSMA3 ANAPC10 ANAPC11 PSMA7 PSMB1 PSMB8 PSMB9 PSMC4 PSMC2 MCM8 MCM7 PSMD3 MCM2 MCM3 MCM5 MCM6 PSME1 PSME2 BUB1B PSMB10 PSMF1	*	hsa-miR-21 (1.8e-07) hsa-miR-607 (0.00018) hsa-miR-30c (0.0011) hsa-miR-30b (0.0041) hsa-miR-138 (0.0075)
REACTOME_GLUCONEOGENESIS	PGAM1 MDH1 ALDOC ALDOB SLC25A12 GOT2 GOT1 ENO2 GPI		hsa-miR-326 (1.2e-11) hsa-miR-32 (0.0005) hsa-miR-30a-5p (0.0013)
REACTOME_RETROGRADE_NEUROTROPHIN_SIGNALLING	SH3GL2 AP2S1 AP2M1 AP2A2 AP2A1 DNAL4 CLTC DNM1		hsa-miR-424 (5.2e-60) hsa-miR-588 (4.9e-38) hsa-miR-15a (5e-23) hsa-miR-193a (2.1e-22) hsa-miR-130b (3.8e-20) hsa-miR-497 (1.3e-16) hsa-miR-330 (4.6e-16) hsa-miR-107 (2.3e-15) hsa-miR-218 (1.2e-14) hsa-miR-195 (3.7e-13) hsa-miR-103 (6.8e-13) hsa-miR-133b (1.3e-09) hsa-miR-133a (2.9e-08) hsa-miR-34c (3.3e-08) hsa-miR-34b (0.0004) hsa-miR-193b (0.0012) hsa-miR-16 (0.0018) hsa-let-7d (0.0018) hsa-mi…
REACTOME_METABLISM_OF_NUCLEOTIDES	ADSL GART DPYD CAD UPP1 NT5C3 TK1 APRT AK2 TYMS NME4 RRM2 RRM1 CTPS2 DHODH NT5C GMPS PAICS DTYMK UMPS		hsa-miR-124 (0.0052)
REACTOME_CYTOCHROME_P450_ARRANGED_BY_SUBSTRATE_TYPE	CYP1A1 CYP46A1 CYP7B1 CYP17A1 CYP2J2 CYP2C18 CYP3A43 CYP2E1 CYP2C9 CYP2A6 CYP26A1 CYP11B2 CYP11A1 CYP26B1		hsa-miR-505 (1.2e-09) hsa-miR-100 (0.0023) hsa-miR-99a (0.0038) hsa-miR-758 (0.0066)
REACTOME_CELLEXTRACELLULAR_MATRIX_INTERACTIONS	ILK LIMS1 ITGB1 ARHGEF6 FBLIM1 FLNC FLNA VASP PXN RSU1	*	hsa-miR-124 (0.00099)
REACTOME_HORMONE_BIOSYNTHESIS	HSD11B1 CYP17A1 SLC5A5 TPO PCSK1 PNMT TSHB DBH STAR POMC LHB DIO2 CYP11B2 CYP11A1		hsa-miR-193a (5.4e-07)
REACTOME_EGFR_DOWNREGULATION	SH3GL2 AP2S1 AP2M1 EPS15 UBB AP2A2 AP2A1 CLTC ARHGEF7 CDC42 STAM		hsa-miR-130b (2.9e-07) hsa-miR-497 (9.6e-06) hsa-miR-133b (9.7e-06) hsa-miR-133a (3e-05) hsa-miR-34c (4.3e-05) hsa-miR-135b (8.7e-05) hsa-miR-588 (0.0001) hsa-miR-16 (0.00042) hsa-miR-424 (0.0028) hsa-miR-25 (0.0031) hsa-miR-34b (0.0048) hsa-miR-141 (0.0053) hsa-miR-103 (0.0056)
REACTOME_GPCR_LIGAND_BINDING	SSTR4 SSTR2 SSTR1 MC2R KISS1 IHH OPRK1 WNT7B MC4R ADRA2A ADRA2C ADRA1B GABBR1 GABBR2 CCK HRH3 EDN3 CCR6 TAS1R3 GRM1 GRM5 GRM4 GRM3 GRM2 GRM8 GRM7 VIPR1 SCTR WNT2 WNT4 GLP1R INSL3 GHRH GNG8 GNG2 GNG3 HTR1D GNG4 HTR1E WNT10B ADCYAP1 ADRB3 PTH2R NPY5R PENK AVPR1B HTR5A GNB5 FFAR2 NPY2R GNG13 GPR68 NPY1R P2RY14 HTR2C HTR2A NTSR1 NTSR2 GPR55 DRD1 DRD5 CX3CL1 OPN1SW MTNR1A ADRB2 CHRM4 ADRB1 CHRM3 CHRM2…		hsa-miR-497 (3.5e-40) hsa-miR-32 (4.4e-24) hsa-miR-218 (5e-23) hsa-miR-130a (4.5e-13) hsa-miR-200c (3e-10) hsa-miR-424 (2.3e-08) hsa-miR-135b (4e-07) hsa-miR-130b (5.9e-06) hsa-miR-34c (1.1e-05) hsa-miR-30e-3p (1.2e-05) hsa-miR-103 (2.5e-05) hsa-miR-135a (0.00011) hsa-miR-34a (0.00022) hsa-miR-133a (0.00028) hsa-miR-150 (0.00068) hsa-miR-133b (0.0011) hsa-miR-27b (0.0023) hsa-miR-200b (0.0036) hs…
REACTOME_PP2A_MEDIATED_DEPHOSPHORYLATION_OF_KEY_METABOLIC_FACTORS	PPP2R5D PPP2R1A MLXIPL PPP2CA PPP2CB PFKFB2		hsa-miR-200c (1.1e-08) hsa-miR-133b (2e-06) hsa-miR-497 (1.5e-05) hsa-miR-219 (0.0042)
REACTOME_INTEGRIN_CELL_SURFACE_INTERACTIONS	BSG SPP1 F11R ICAM1 ICAM3 ITGAL ITGB4 ITGB5 ITGB2 ITGB3 ITGB1 ITGAX ITGB8 ITGAV FN1 ITGA1 ITGA2 ITGA3 ITGA4 ITGA6 ITGA5 ITGA7 RAP1A RAP1B TNC IBSP APBB1IP COL1A2 COL1A1 JAM2 VCAM1 COL4A4 COL4A2 COL4A1 FBN1 LAMC1 ITGA10 LAMB2 LAMB1 LAMA1 LAMA5 THBS1 TLN1	*	hsa-let-7f (2.3e-33) hsa-miR-568 (5.1e-09) hsa-miR-124 (2.7e-08) hsa-miR-369-3p (5e-08) hsa-miR-328 (5.4e-05) hsa-miR-20a (0.00032) hsa-miR-217 (0.00073) hsa-let-7g (0.0076) hsa-let-7i (0.0092)
REACTOME_PEPTIDE_CHAIN_ELONGATION	RPLP2 RPLP0 RPLP1 RPL36A RPS27A RPL35A RPL13A RPL26L1 RPL18A EEF1A1 RPL18 RPL19 RPL10 RPL11 RPL12 RPS18 RPS19 RPS16 RPS14 RPS15 RPS13 RPS10 RPS11 RPS26 RPS27 RPS28 RPS20 RPSA RPS9 RPS6 RPS5 RPS8 RPL35 RPL36 RPL39 RPL30 RPL27 RPL24 RPL28 RPL29 RPL23 EEF2 UBA52 RPL6 RPL8 RPL5 RPL7A RPL23A RPS2 RPS3 RPS3A RPS4X RPS15A RPL27A	*	hsa-miR-381 (4.5e-30) hsa-miR-137 (1.1e-16) hsa-miR-376a (7.7e-16) hsa-miR-338 (1.2e-05) hsa-miR-376b (0.0002)
REACTOME_POST_NMDA_RECEPTOR_ACTIVATION_EVENTS	GRIN2B GRIN2C GRIN2A GRIN1 CAMK4 PDPK1 PRKACB CAMK2G CAMK2B CAMK2A NEFL RPS6KA6 RPS6KA2 ACTN2 RASGRF2 RASGRF1 DLG4 ADCY3 CAMKK1 CALM3 CALM2 CALM1	*	hsa-miR-32 (5.4e-45) hsa-miR-18a (1.9e-23) hsa-miR-218 (5.8e-23) hsa-miR-107 (4.4e-17) hsa-miR-18b (7.2e-16) hsa-miR-182 (3.6e-12) hsa-miR-214 (1.4e-11) hsa-miR-27b (1.6e-11) hsa-miR-103 (6.4e-10) hsa-miR-367 (3.6e-08) hsa-miR-1 (1.5e-07) hsa-miR-770-5p (4.4e-07) hsa-miR-136 (6.6e-07) hsa-miR-647 (1e-06) hsa-miR-22 (1.3e-06) hsa-miR-219 (1.9e-06) hsa-miR-130b (5.7e-06) hsa-miR-130a (6e-06) hsa-mi…
REACTOME_REMOVAL_OF_THE_FLAP_INTERMEDIATE_FROM_THE_C_STRAND	RPA3 RPA1 PCNA POLD3 POLD4 POLD1 POLD2		hsa-miR-217 (1.9e-10) hsa-miR-154 (4.1e-10)
REACTOME_METABOLISM_OF_NITRIC_OXIDE	ZDHHC21 NOS3 CALM3 CALM2 CALM1 HSP90AA1		hsa-miR-130b (1.9e-14) hsa-miR-32 (1.6e-09) hsa-miR-136 (4.7e-08) hsa-miR-130a (1.9e-05) hsa-miR-301 (0.0001) hsa-miR-770-5p (0.0061)
REACTOME_SLC_MEDIATED_TRANSMEMBRANE_TRANSPORT	SLC8A2 SLC8A3 SLC13A5 SLC5A11 SLC1A4 SLC1A2 SLC1A6 SLC1A1 SLC7A10 SLC24A4 SLC26A4 SLC39A10 SLC16A7 SLC16A8 SLC4A10 SLC5A7 SLC9A6 SLC9A5 SLC9A2 SLC9A1 SLC4A8 SLC4A9 SLC6A20 SLC7A8 SLC2A8 SLC2A6 SLC2A4 SLC6A12 SLC6A13 SLC6A15 SLC12A1 SLC12A5 SLC12A6 RHCG SLC2A12 SLC2A13 SLC2A11 SLC32A1 SLC38A1 SLC30A3 SLC17A7 SLC17A8 SLC17A6		hsa-miR-218 (3.6e-32) hsa-miR-182 (4.6e-19) hsa-miR-141 (6.2e-18) hsa-miR-135b (1.5e-12) hsa-miR-136 (1.2e-11) hsa-miR-214 (1.2e-06) hsa-miR-326 (1.6e-05) hsa-miR-25 (2.3e-05) hsa-miR-16 (0.00036) hsa-miR-135a (0.00071) hsa-miR-22 (0.00076) hsa-miR-34a (0.00086) hsa-miR-19b (0.0018) hsa-miR-200c (0.0018) hsa-miR-34c (0.0033) hsa-miR-32 (0.0035) hsa-miR-367 (0.0046)
REACTOME_PLATELET_AGGREGATION_PLUG_FORMATION	PTK2 ADRA2A ADRA2C RAPGEF4 RAPGEF3 BCAR1 RASGRP2		hsa-miR-218 (8.8e-12) hsa-miR-135b (1.5e-10) hsa-miR-135a (2.3e-08) hsa-miR-130a (0.0025) hsa-miR-182 (0.0044) hsa-miR-96 (0.01)
REACTOME_NEP_NS2_INTERACTS_WITH_THE_CELLULAR_EXPORT_MACHINERY	RAE1 NUP107 NUP188 TPR NUP160 NUP155 AAAS NUP205 NUP214 NUP210 XPO1 NUP88 NUP98 NUP93 NUP37 NUP35 NUP43 NUP54 NUP62 POM121	*	hsa-miR-381 (7.5e-15) hsa-miR-568 (9.7e-10) hsa-miR-21 (1.4e-09) hsa-miR-369-3p (5.8e-08) hsa-miR-129-3p (1.6e-05) hsa-let-7g (0.00011) hsa-let-7f (0.00026) hsa-miR-30b (0.00037) hsa-miR-142-3p (0.00051) hsa-let-7i (0.00067)
REACTOME_AMINE_DERIVED_HORMONES	SLC5A5 TPO PNMT DBH DIO2		hsa-miR-193a (1.9e-14) hsa-miR-193b (0.007)
REACTOME_NUCLEOTIDE_EXCISION_REPAIR	LIG1 XAB2 DDB2 XPC RPA3 RPA1 ERCC1 PCNA GTF2H4 TCEA1 POLE2 POLD3 POLD4 POLD1 POLD2 RFC5 RFC4 RFC1 RFC2 POLR2G POLR2F POLR2J POLR2D	*	hsa-miR-154 (9e-58) hsa-miR-217 (2.3e-09)
REACTOME_METABOLISM_OF_LIPIDS_AND_LIPOPROTEINS	SGMS1 HSD11B1 CYP46A1 ACACA CYP7B1 CYP17A1 FDFT1 ME1 FABP6 ACOT8 IDI2 IDI1 AGPAT4 PRIC285 PRKACG PRKACB CLPS MVK SGPP2 PPAP2C SC5DL OXCT1 HMGCS1 SPHK2 HMGCS2 SQLE HMGCR PPM1L GPAM SLCO1A2 STAR VAPB SIN3A SCD ABCG5 TM7SF2 DHCR24 SLC27A2 FASN LASS6 BAAT CYP11B2 MGLL CYP11A1 ECHS1 BDH1 LIPC LIPE		hsa-miR-92 (6.4e-06) hsa-miR-200c (0.00057) hsa-miR-218 (0.0017) hsa-miR-32 (0.0018) hsa-miR-182 (0.002) hsa-miR-153 (0.0029) hsa-miR-130b (0.0056) hsa-miR-133b (0.0071) hsa-miR-302a (0.0073)
REACTOME_G_ALPHA_12_13_SIGNALLING_EVENTS	ARHGEF12 NET1 ABR MCF2L PIK3R1 NGEF ARHGEF4 ARHGEF7 ARHGEF9 PLEKHG5 RASGRF2 RASGRF1 CDC42 MCF2 TIAM2 KALRN		hsa-miR-218 (4.6e-18) hsa-miR-135b (1.9e-08) hsa-miR-19b (8.9e-08) hsa-miR-497 (1.1e-06) hsa-miR-193a (1.3e-06) hsa-miR-135a (1.9e-06) hsa-miR-200b (2.2e-05) hsa-miR-18b (2.8e-05) hsa-miR-200c (4e-05) hsa-miR-25 (4.4e-05) hsa-miR-27b (5.1e-05) hsa-miR-34c (0.0034) hsa-miR-219 (0.0046) hsa-miR-429 (0.0047)
REACTOME_GLUCOSE_METABOLISM	PGAM1 PHKG2 PKLR UGP2 MDH1 ALDOC ALDOB SLC25A12 PFKP PFKM GOT2 GOT1 PYGM CALM3 CALM2 ENO2 GPI		hsa-miR-32 (8.5e-27) hsa-miR-25 (2.3e-24) hsa-miR-136 (8.4e-16) hsa-miR-130b (2e-08) hsa-miR-92b (3.6e-08) hsa-miR-326 (2.2e-06) hsa-miR-22 (3.2e-06) hsa-miR-367 (0.00022) hsa-miR-29b (0.00029) hsa-miR-301 (0.00082) hsa-miR-634 (0.0018) hsa-miR-29a (0.0043) hsa-miR-591 (0.0081)
REACTOME_SPHINGOLIPID_METABOLISM	SGMS1 SGPP1 SGPP2 PPAP2C PPAP2B SPHK2 PPM1L VAPA VAPB COL4A3BP LASS6		hsa-miR-218 (0.00012) hsa-miR-130b (0.00014) hsa-miR-135a (0.00023) hsa-miR-148b (0.0004) hsa-miR-32 (0.0023)
REACTOME_G_ALPHA_I_SIGNALLING_EVENTS	SSTR4 SSTR2 SSTR1 OPRK1 ADRA2A ADRA2C GABBR1 GABBR2 PTGER3 HRH3 CCR6 GNG8 HTR1B HTR1A GNG2 GNG3 HTR1D GNG4 HTR1E GNAI1 NPY5R PENK GNAZ HTR5A GNB5 NPY2R GNG13 CCL19 NPY1R P2RY12 P2RY14 GPR44 RGR GPR55 OPN1SW MTNR1B MTNR1A RHO CHRM4 CHRM2 PNOC ADCY3 ADCY2 ADCY8 ADCY5 PDYN POMC NPY RXFP4 OPN3 CNR2 SST RRH		hsa-miR-218 (3.5e-43) hsa-miR-182 (1.8e-29) hsa-miR-135a (3.4e-15) hsa-miR-200c (1e-09) hsa-miR-130b (2.8e-09) hsa-miR-200b (4.8e-09) hsa-miR-135b (2.3e-05) hsa-miR-34b (0.00015) hsa-miR-25 (0.0061) hsa-miR-30e-3p (0.0061) hsa-miR-92b (0.0095)
REACTOME_SHC_RELATED_EVENTS	MAPK3 KRAS YWHAB MAP2K1		hsa-miR-497 (2.8e-20) hsa-miR-200c (9e-13) hsa-miR-107 (6.9e-11) hsa-miR-218 (2.3e-07) hsa-miR-103 (0.00023) hsa-miR-195 (0.00092) hsa-miR-124a (0.001) hsa-miR-424 (0.0011) hsa-miR-27b (0.0018) hsa-miR-34c (0.0055) hsa-miR-152 (0.0085)
REACTOME_CENTROSOME_MATURATION	DCTN1 TUBA4A TUBB4 CP110 YWHAG CEP72 ACTR1A DYNLL1 PRKAR2B PAFAH1B1 DYNC1H1 HSP90AA1		hsa-miR-218 (1.3e-08) hsa-miR-130b (9.8e-07) hsa-miR-200c (1.6e-05) hsa-miR-25 (3.6e-05) hsa-miR-135b (0.00012) hsa-miR-214 (0.00038) hsa-miR-34c (0.001) hsa-miR-32 (0.0017)
REACTOME_CLASS_B2_SECRETIN_FAMILY_RECEPTORS	IHH WNT7B VIPR1 SCTR WNT2 GLP1R GHRH GNG8 GNG2 GNG3 WNT10B ADCYAP1 PTH2R GNB5 GNG13 VIP CRHR1 FZD9 FZD8 PTHLH WNT16 WNT2B CRH		hsa-miR-218 (2.4e-44) hsa-miR-135b (3.5e-25) hsa-miR-200c (5.2e-10) hsa-miR-34c (1.2e-05) hsa-miR-130b (0.00012) hsa-miR-107 (0.00018) hsa-miR-182 (0.00048) hsa-miR-135a (0.00072) hsa-miR-429 (0.0014) hsa-miR-150 (0.0065)
REACTOME_REGULATION_OF_INSULIN_SECRETION	PGAM1 PDHA1 CACNB2 CACNB3 NDUFB10 PDHX SNAP25 GNA14 NDUFAB1 VAMP2 ADRA2A ADRA2C SUCLA2 CYCS STXBP1 UQCRH PKLR UQCRB ALDOC ALDOB ATP5B KCNJ11 ATP5L ATP5O ATP5I ATP5H STX1A ATP5A1 COX5A COX5B PRKACG PRKACB COX6C AKAP5 GLP1R COX8A UQCRC2 UQCRFS1 PFKP COX4I1 PFKM GNG8 GNG2 GNG3 GNAI1 DLAT GNB5 GNG13 KCNC2 PRKAR2B IDH3G KCNB1 CACNA2D2 IDH3A PRKAR1B NDUFV1 PRKAR1A CACNA1C CACNA1D NDUFS5 NDUFS2 NDUFS1 C…	*	hsa-miR-218 (2.3e-67) hsa-miR-130a (4.4e-40) hsa-miR-200c (3.9e-33) hsa-miR-130b (1.2e-29) hsa-miR-25 (8.2e-27) hsa-miR-497 (1.3e-24) hsa-miR-27b (1.9e-22) hsa-miR-19b (1.7e-19) hsa-miR-103 (1.9e-18) hsa-miR-135b (2.4e-17) hsa-miR-32 (3.8e-17) hsa-miR-182 (1.2e-16) hsa-miR-424 (4.2e-13) hsa-miR-128a (1.4e-12) hsa-miR-135a (2e-11) hsa-miR-34a (6.6e-11) hsa-miR-128b (1.7e-09) hsa-miR-27a (3.1e-09) …
REACTOME_REGULATION_OF_RHEB_GTPASE_ACTIVITY_BY_AMPK	PRKAA2 PRKAG2 TSC1		hsa-miR-130b (0.0068)
REACTOME_G_PROTEIN_ACTIVATION	GNG8 GNG2 GNG3 GNAI1 GNAZ GNB5 GNG13 GNAO1 PDYN POMC		hsa-miR-218 (2.1e-43) hsa-miR-326 (6.7e-08) hsa-miR-103 (6.1e-05) hsa-miR-107 (6.9e-05) hsa-miR-136 (0.0015) hsa-miR-485-3p (0.0048) hsa-miR-19b (0.0078)
REACTOME_GAP_JUNCTION_TRAFFICKING	AP2M1 GJA9 GJB5 GJB6 CLTB CLTC DNM1		hsa-miR-130b (9.7e-15) hsa-miR-588 (8e-09) hsa-miR-133b (2.9e-05) hsa-miR-193a (4.1e-05)
REACTOME_ELECTRON_TRANSPORT_CHAIN	NDUFB10 ETFB NDUFAB1 CYCS UQCRH UQCRB COX5A COX5B COX6C COX8A UQCRC2 UQCRFS1 COX4I1 NDUFA10 NDUFA12 NDUFV1 NDUFV2 NDUFS7 NDUFS5 NDUFS4 NDUFS3 NDUFS2 NDUFS1 COX6B1 COX6A1 COX7A2L ETFDH NDUFC2 NDUFC1 NDUFB3 NDUFB4 NDUFB6 NDUFB8 NDUFB9 NDUFB1 NDUFA4 NDUFA5 NDUFA3 NDUFA8 NDUFA1	*	hsa-miR-23a (8.6e-09) hsa-miR-133a (2.7e-07) hsa-miR-205 (0.0012) hsa-miR-23b (0.0013) hsa-miR-27b (0.0038) hsa-miR-128b (0.0091)
REACTOME_BIOLOGICAL_OXIDATIONS	CYP1A1 SULT4A1 CYP46A1 CYP7B1 CYP17A1 CYP2J2 CYP2C18 CYP3A43 UGP2 ADH4 GSTA4 SULT1A1 SULT1A2 ACSM2B ALDH2 CYP2E1 CYP2C9 MAOA MAT2B ADH1C CYP2A6 ALDH1A1 CYP26A1 GSTM5 CYP11B2 CYP11A1 CYP26B1 GSTO2 GSTO1 TPMT MGST3		hsa-miR-130b (4.2e-05) hsa-miR-25 (0.00018) hsa-miR-758 (0.002) hsa-miR-99a (0.0027) hsa-miR-100 (0.0074)
REACTOME_PEROXISOMAL_LIPID_METABOLISM	IDH1 GNPAT ACOX1 AGPS ABCD1 CROT		hsa-miR-124 (0.0063)
REACTOME_GLUTATHIONE_CONJUGATION	GSTA4 GSTM5 GCLC GSTO2 GSTO1 MGST3		hsa-miR-18b (8.7e-06)
REACTOME_BETACATENIN_PHOSPHORYLATION_CASCADE	PPP2R5B PPP2R5D PPP2R5C PPP2R1A APC PPP2CA PPP2CB		hsa-miR-497 (4.2e-05) hsa-miR-219 (7.8e-05) hsa-miR-135b (0.0005) hsa-miR-133b (0.0021) hsa-miR-200c (0.003) hsa-miR-193b (0.007)
REACTOME_TOLL_LIKE_RECEPTOR_4_CASCADE	RIPK1 MYD88 LY86 LY96 CD180 CD14 IRAK4 IRAK1 MAP3K1 IRF3 TLR1 TLR2 TLR5 TLR6 TLR7 TLR8		hsa-miR-142-3p (0.00014)
REACTOME_GLUTAMATE_NEUROTRANSMITTER_RELEASE_CYCLE	SNAP25 VAMP2 SLC1A6 SLC1A1 STXBP1 STX1A RAB3A CPLX1 SYT1 GLS SLC17A7	*	hsa-miR-218 (3.9e-70) hsa-miR-200c (5.8e-64) hsa-miR-30e-3p (3.1e-33) hsa-miR-133b (5.4e-26) hsa-miR-200b (2.1e-25) hsa-miR-130b (2.9e-22) hsa-miR-135b (3.3e-22) hsa-miR-30a-3p (5.7e-18) hsa-miR-27b (2.9e-17) hsa-miR-34a (1.4e-15) hsa-miR-148b (1.1e-12) hsa-miR-141 (2e-12) hsa-miR-34c (1.8e-09) hsa-miR-497 (8.5e-09) hsa-miR-153 (4.4e-08) hsa-miR-135a (3.4e-05) hsa-miR-128a (4e-05) hsa-miR-130a (5…
REACTOME_APOPTOSIS	HIST1H1E HIST1H1D HIST1H1B RIPK1 LMNA FNTA FADD CASP6 CASP3 CASP7 CASP8 BAX DBNL LMNB1 BMF CFLAR CTNNB1 FAS ROCK1 BCL2L11 DIABLO TRADD VIM APAF1 BAK1 TNFRSF10B PSMD13 ACIN1 PSMB1 PSMB8 PSMB9 PSMC4 PSMC2 AKT1 KPNB1 PSME1 PSME2 TNFRSF1A PSMF1		hsa-miR-30e-5p (0.0041) hsa-miR-124 (0.0046)
REACTOME_GENERIC_TRANSCRIPTION_PATHWAY	MED23 MED20 MED12 MED14 MAML1 MAML2 NOTCH3 NOTCH2 NOTCH1		hsa-miR-206 (5.3e-05)
REACTOME_RAS_ACTIVATION_UOPN_CA2_INFUX_THROUGH_NMDA_RECEPTOR	GRIN2B GRIN2C GRIN2A GRIN1 CAMK2G CAMK2B CAMK2A NEFL ACTN2 RASGRF2 RASGRF1 DLG4 CALM3 CALM2 CALM1	*	hsa-miR-107 (2.8e-24) hsa-miR-103 (3.1e-24) hsa-miR-27b (1.5e-19) hsa-miR-130a (1.2e-16) hsa-miR-219 (9.2e-13) hsa-miR-25 (8.3e-12) hsa-miR-130b (3.3e-11) hsa-miR-148b (6.4e-10) hsa-miR-32 (1.9e-07) hsa-miR-634 (5.4e-07) hsa-miR-301 (6.5e-07) hsa-miR-181c (7.4e-07) hsa-miR-770-5p (1.4e-06) hsa-miR-148a (1.6e-05) hsa-miR-122a (2.5e-05) hsa-miR-330 (0.0002) hsa-miR-195 (0.00054) hsa-miR-23a (0.0007…
REACTOME_METABOLISM_OF_BILE_ACIDS_AND_BILE_SALTS	CYP46A1 CYP7B1 FABP6 ACOT8 SLCO1A2 SLC27A2 BAAT		hsa-miR-505 (9.2e-12) hsa-miR-758 (0.0018)
REACTOME_PROCESSING_OF_CAPPED_INTRON_CONTAINING_PRE_MRNA	DHX38 RAE1 PTBP1 SFRS11 DHX9 NXF1 YBX1 THOC4 NUP107 SF3B4 SF3B1 SF3A3 NCBP2 NCBP1 SNRPD3 SNRPD1 PRPF4 SF3B14 FUS HNRNPA0 CLP1 NUP188 PCBP2 TPR NUP160 NUP155 LSM2 AAAS NUP205 NUP214 NUP210 PHF5A DDX23 HNRNPA2B1 HNRNPU SNRPB2 HNRNPL METTL3 HNRNPC RBMX NUP88 CPSF3 CPSF2 CPSF1 NUP98 NUP93 U2AF2 SFRS6 RBM8A SFRS9 U2AF1 NUP37 NUP35 SFRS1 SFRS3 NUP43 NUP54 NUP62 POLR2G POLR2F POLR2J POLR2D SF4 CD2BP2 PA…	*	hsa-miR-21 (4.3e-41) hsa-miR-369-3p (5.4e-13) hsa-miR-132 (4e-10) hsa-miR-302c (4e-09) hsa-miR-381 (7.1e-09) hsa-miR-568 (1.5e-08) hsa-miR-802 (2.9e-08) hsa-miR-124 (3.7e-08) hsa-miR-519a (1e-07) hsa-miR-125b (1.6e-07) hsa-miR-9 (3.6e-07) hsa-miR-217 (6e-07) hsa-miR-93 (2.9e-06) hsa-miR-323 (4e-06) hsa-let-7f (5.9e-05) hsa-miR-7 (7.7e-05) hsa-miR-192 (0.00018) hsa-miR-432 (0.00029) hsa-miR-371 (0…
REACTOME_METAL_ION_SLC_TRANSPORTERS	SLC11A1 SLC39A14 SLC39A8 SLC39A7 SLC39A1 SLC40A1 SLC30A6 SLC30A7		hsa-miR-217 (0.0075)
REACTOME_FORMATION_OF_A_POOL_OF_FREE_40S_SUBUNITS	RPLP2 RPLP0 RPLP1 RPL36A RPS27A RPL35A RPL13A RPL26L1 RPL18A EIF3D EIF3B EIF3G EIF3E EIF3F EIF3I RPL18 RPL19 RPL10 RPL11 RPL12 RPS18 RPS19 RPS16 RPS14 RPS15 RPS13 RPS10 RPS11 RPS26 RPS27 RPS28 RPS20 RPSA RPS9 RPS6 RPS5 RPS8 RPL35 RPL36 RPL39 RPL30 RPL27 RPL24 RPL28 RPL29 RPL23 UBA52 RPL6 RPL8 RPL5 RPL7A RPL23A RPS2 RPS3 RPS3A RPS4X RPS15A RPL27A	*	hsa-miR-381 (3.9e-15) hsa-miR-376a (1.4e-11) hsa-miR-376b (1e-07) hsa-miR-137 (2.3e-05) hsa-miR-338 (4.9e-05)
REACTOME_GLUCOSE_TRANSPORT	RAE1 NUP107 NUP188 TPR NUP160 NUP155 AAAS NUP205 HK2 NUP214 NUP210 HK3 NUP88 NUP98 NUP93 NUP37 NUP35 NUP43 NUP54 NUP62 POM121		hsa-miR-21 (5.5e-05) hsa-miR-381 (0.00014) hsa-miR-369-3p (0.00031)
REACTOME_SIGNALLING_TO_P38_VIA_RIT_AND_RIN	MAPK3 KRAS RIT2 YWHAB MAP2K1		hsa-miR-497 (6e-12) hsa-miR-218 (3e-08) hsa-miR-200c (4.6e-08) hsa-miR-195 (2.8e-05) hsa-miR-103 (0.00021) hsa-miR-107 (0.00041) hsa-miR-30e-3p (0.00052) hsa-miR-181a (0.00053) hsa-miR-424 (0.0042) hsa-miR-152 (0.0044) hsa-miR-148a (0.0045) hsa-miR-27b (0.0076)
REACTOME_RHO_GTPASE_CYCLE	RAC3 ARHGEF12 NET1 ARHGDIG OCRL MYO9A ABR MCF2L GDI1 CHN1 CHN2 RHOBTB2 ARHGAP20 G3BP2 NGEF RICH2 ARHGEF4 ARHGEF7 ARHGEF9 PLEKHG5 RASGRF2 RASGRF1 RHOV CDC42 RHOF STARD13 MCF2 TIAM2 KALRN		hsa-miR-218 (1.2e-23) hsa-miR-25 (1.2e-16) hsa-miR-130b (1.3e-15) hsa-miR-32 (6.1e-14) hsa-miR-200b (1.8e-11) hsa-miR-200c (2.2e-10) hsa-miR-135b (3.1e-08) hsa-miR-182 (1.7e-06) hsa-miR-135a (4.9e-06) hsa-miR-130a (1.9e-05) hsa-miR-497 (9.9e-05) hsa-miR-34a (0.00018) hsa-miR-19b (0.00056) hsa-miR-19a (0.002) hsa-miR-29a (0.0039) hsa-miR-143 (0.0066) hsa-miR-15a (0.0089) hsa-miR-34c (0.0091)
REACTOME_NUCLEAR_IMPORT_OF_REV_PROTEIN	RAE1 NUP107 NPM1 NUP188 TPR NUP160 NUP155 AAAS NUP205 NUP214 NUP210 NUP88 NUP98 NUP93 NUP37 NUP35 NUP43 NUP54 NUP62 KPNB1 POM121	*	hsa-miR-381 (1.2e-17) hsa-miR-369-3p (2.2e-17) hsa-miR-129-3p (6.8e-16) hsa-miR-93 (5.3e-13) hsa-miR-21 (2.8e-08) hsa-miR-568 (6.5e-06) hsa-let-7i (1.4e-05) hsa-miR-132 (9.4e-05) hsa-miR-212 (0.0023) hsa-let-7f (0.003) hsa-miR-185 (0.0034) hsa-miR-522 (0.0034) hsa-let-7g (0.0078)
REACTOME_REGULATION_OF_GLUCOKINASE_BY_GLUCOKINASE_REGULATORY_PROTEIN	RAE1 NUP107 NUP188 TPR NUP160 NUP155 AAAS NUP205 NUP214 NUP210 NUP88 NUP98 NUP93 NUP37 NUP35 NUP43 NUP54 NUP62 POM121	*	hsa-miR-21 (1.5e-09) hsa-miR-369-3p (3.3e-07) hsa-miR-129-3p (4.3e-06) hsa-miR-381 (1.4e-05) hsa-miR-568 (1.5e-05) hsa-miR-132 (0.00011) hsa-let-7g (0.00014) hsa-miR-93 (0.00021)
REACTOME_HOST_INTERACTIONS_OF_HIV_FACTORS	B2M RAE1 RAC1 NUP107 HLA-A CD4 BANF1 APOBEC3G NPM1 NUP188 TPR NUP160 NUP155 AAAS AP1S3 NUP205 NUP214 NUP210 XPO1 DOCK2 NUP88 NUP98 NUP93 HCK NUP37 NUP35 NUP43 NUP54 NUP62 AP1B1 PSMD13 PSMA3 PSMB1 PSMB8 PSMB9 PSMC4 PSMC2 PAK2 KPNB1 PSME1 PSME2 PSMF1 POM121		hsa-miR-21 (5.2e-10) hsa-let-7i (6.3e-06) hsa-miR-369-3p (0.00068)
REACTOME_TRAFFICKING_OF_GLUR2_CONTAINING_AMPA_RECEPTORS	AP2S1 GRIP2 AP2M1 AP2A2 GRIA2 AP2A1 GRIA1 PRKCG NSF	*	hsa-miR-218 (1.5e-48) hsa-miR-32 (1.1e-33) hsa-miR-497 (4.1e-31) hsa-miR-424 (2.4e-29) hsa-miR-588 (8.6e-16) hsa-miR-193a (1.6e-14) hsa-miR-770-5p (1.3e-11) hsa-miR-34b (4.6e-08) hsa-miR-181c (9.4e-08) hsa-miR-124a (1.9e-07) hsa-miR-92b (7.5e-07) hsa-miR-103 (3.1e-06) hsa-miR-604 (0.00024) hsa-miR-34c (0.00081) hsa-miR-92 (0.0011) hsa-miR-330 (0.0018) hsa-miR-335 (0.0026) hsa-miR-96 (0.0037)
REACTOME_CLASS_A1_RHODOPSIN_LIKE_RECEPTORS	SSTR4 SSTR2 SSTR1 MC2R KISS1 OPRK1 MC4R ADORA2B ADRA2A ADRA2C ADRA1B PTGER3 CCK HRH3 EDN3 CCR6 INSL3 HTR1B HTR1A HTR1D HTR1E ADRB3 NPY5R PENK AVPR1B HTR5A FFAR2 NPY2R GPR68 NPY1R P2RY12 P2RY14 HTR2C HTR2A GPR44 RGR NTSR1 NTSR2 GPR55 DRD1 DRD5 CX3CL1 OPN1SW MTNR1B MTNR1A RHO CHRM5 ADRB2 CHRM4 ADRB1 CHRM3 CHRM2 CHRM1 HCRT TAC1 TSHB TAC3 PNOC HTR4 PDYN HTR7 POMC NPY LHB XCR1 RXFP4 CCKBR RXFP1 RXFP2 …		hsa-miR-218 (4.6e-55) hsa-miR-497 (2.1e-30) hsa-miR-103 (1.1e-08) hsa-miR-424 (1.1e-08) hsa-miR-200c (1.3e-07) hsa-miR-182 (1.4e-07) hsa-miR-30e-3p (4.2e-07) hsa-miR-32 (9.1e-07) hsa-miR-34c (1.6e-06) hsa-miR-135b (3e-06) hsa-miR-135a (3.5e-06) hsa-miR-200b (0.00013) hsa-miR-107 (0.0014) hsa-miR-27b (0.0017) hsa-miR-15b (0.0026) hsa-miR-23b (0.0053) hsa-miR-34a (0.01)
REACTOME_PLC_GAMMA1_SIGNALLING	CAMK4 PRKACG PRKACB PRKCE PRKCD PDE1B PDE1A PRKAR2B PRKAR1B PRKAR1A ADCY3 ADCY2 ADCY5 ITPR1 CALM3 CALM2 CALM1	*	hsa-miR-218 (4.6e-86) hsa-miR-32 (4.1e-53) hsa-miR-130b (3.5e-31) hsa-miR-92 (1.6e-22) hsa-miR-200c (3.4e-22) hsa-miR-107 (2.8e-16) hsa-miR-34b (1.4e-12) hsa-miR-141 (4.1e-12) hsa-miR-497 (7.6e-12) hsa-miR-25 (6.6e-11) hsa-miR-18b (1.1e-09) hsa-miR-634 (1.8e-09) hsa-miR-200b (4.6e-09) hsa-miR-182 (1.5e-08) hsa-miR-27b (6.6e-08) hsa-miR-130a (8.5e-08) hsa-miR-367 (8.9e-08) hsa-miR-18a (3.4e-07) hs…
REACTOME_CTLA4_INHIBITORY_SIGNALING	PPP2R5B PPP2R5D PPP2R5C PPP2R1A PDPK1 PPP2CA PPP2CB SRC AKT3		hsa-miR-133b (1.1e-06) hsa-miR-200b (0.00063) hsa-miR-497 (0.0024) hsa-miR-135b (0.0069)
REACTOME_SIGNALING_BY_NOTCH	JAG1 DLL4 APH1A APH1B NOTCH3 NOTCH2 NOTCH1 ADAM10		hsa-miR-369-3p (0.0034)
REACTOME_PURINE_SALVAGE_REACTIONS	HPRT1		hsa-miR-588 (0.00018)
REACTOME_EFFECTS_OF_PIP2_HYDROLYSIS	DAGLA DAGLB DGKB DGKE DGKG DGKH DGKI DGKZ ITPR1 MGLL		hsa-miR-34c (6.6e-21) hsa-miR-32 (1.1e-16) hsa-miR-103 (4e-14) hsa-miR-130b (5.4e-12) hsa-miR-497 (8.1e-12) hsa-miR-135b (8.2e-12) hsa-miR-218 (2.3e-11) hsa-miR-25 (3.9e-08) hsa-miR-424 (5.1e-07) hsa-miR-92 (1.1e-06) hsa-miR-182 (2.9e-06) hsa-miR-135a (1.7e-05) hsa-miR-92b (9.3e-05) hsa-miR-301 (0.00013) hsa-miR-34a (0.0019)
REACTOME_S_PHASE	LIG1 CDKN1A CKS1B RPA3 RPA1 CCNA2 ORC1L PCNA CCNE2 CDC6 POLA1 POLA2 WEE1 POLE2 GINS1 GINS2 POLD3 POLD4 POLD1 POLD2 RB1 CDK4 CDK2 ORC2L CDC25B PRIM1 PRIM2 RFC5 RFC4 RFC1 RFC2 PSMD13 PSMA3 PSMB1 PSMB8 PSMB9 PSMC4 PSMC2 MCM8 MCM7 MCM2 MCM3 MCM5 MCM6 PSME1 PSME2 PSMF1	*	hsa-miR-568 (1.5e-05) hsa-miR-206 (0.003) hsa-miR-217 (0.0033)
REACTOME_E2F_TRANSCRIPTIONAL_TARGETS_AT_G1_S	TFDP1 E2F1 E2F2 FBXO5 DHFR TYMS ORC1L PCNA CDC6 RRM2 POLA1 CDC25A CDT1 SOX2		hsa-miR-154 (6.4e-05)
REACTOME_TELOMERE_MAINTENANCE	LIG1 POT1 HIST1H4K HIST1H4B HIST1H4E HIST1H4F HIST1H4D HIST1H4I HIST1H4J HIST1H4H DKC1 H2BFS HIST3H2BB HIST3H3 RPA3 RPA1 RPA2 HIST2H2AA3 HIST1H2BO HIST1H2BM HIST1H2BN HIST1H2BK HIST1H2BL HIST1H2BI HIST1H2BJ PCNA HIST2H2AC HIST2H2BE RUVBL2 RUVBL1 HIST1H2AB HIST1H2AC HIST1H2AD HIST1H2AE POLA1 POLA2 HIST1H2BB HIST1H2BD HIST1H2BE HIST1H2BF HIST1H2BG HIST1H2BH HIST1H2AK POLE2 POLD3 POLD4 POLD1 POLD2 P…	*	hsa-miR-154 (1e-103) hsa-miR-132 (7.2e-10) hsa-miR-206 (5.9e-06) hsa-miR-217 (1.2e-05) hsa-miR-515-5p (9.9e-05) hsa-miR-1 (0.0088)
REACTOME_GRB2_EVENTS_IN_EGFR_SIGNALING	MAPK3 KRAS YWHAB MAP2K1		hsa-miR-497 (2.5e-26) hsa-miR-200c (2.5e-11) hsa-miR-218 (1.1e-08) hsa-miR-27b (4.1e-08) hsa-miR-107 (1.7e-05) hsa-miR-124a (2.1e-05) hsa-miR-30e-3p (4.3e-05) hsa-miR-103 (0.00052) hsa-miR-96 (0.0049) hsa-miR-128b (0.0057)
REACTOME_PLATELET_ACTIVATION_TRIGGERS	PIK3CG GNGT2 LYN GNA13 GNA12 P2RY1 TBXA2R PLA2G4A F2RL2 GNG5 SYK GNAI3 GNAI2 GNB2 GNB4 GNG11 GNG12 COL1A2 COL1A1 VAV2 VAV1 FCER1G AKT1 AKT2 F2R		hsa-miR-571 (0.0059) hsa-let-7f (0.0099)
REACTOME_TRANSCRIPTION	DHX38 PTRF SFRS11 TAF1A MTERF TAF10 TAF12 THOC4 SSRP1 NCBP2 NCBP1 HIST1H4K HIST1H4B HIST1H4E HIST1H4F HIST1H4D HIST1H4I HIST1H4J HIST1H4H HIST1H3J EHMT2 HIST1H3A HIST1H3B HIST1H3C HIST1H3E HIST1H3F HIST1H3G HIST1H3H HIST1H3I GTF3C5 GTF3C2 GTF3C3 H2BFS HIST3H2BB MBD2 CTDP1 UBTF CLP1 TH1L HIST2H2AA3 HIST1H2BO HIST1H2BM HIST1H2BN HIST1H2BK HIST1H2BL HIST1H2BI HIST1H2BJ RDBP H3F3A H3F3B HIST2H2AC GTF…	*	hsa-miR-302c (3.3e-11) hsa-miR-21 (7.9e-09) hsa-miR-519a (6.4e-08) hsa-miR-217 (1.4e-06) hsa-miR-323 (4.7e-06) hsa-miR-570 (0.00012) hsa-miR-20a (0.00016) hsa-miR-132 (0.00021) hsa-miR-192 (0.00087) hsa-miR-802 (0.0021) hsa-miR-212 (0.0034) hsa-miR-302b (0.0063)
REACTOME_DOWN_STREAM_SIGNAL_TRANSDUCTION	PIK3CB MAPK3 KRAS YWHAB PIK3R1 MAP2K1 BCAR1 STAT6		hsa-miR-497 (7.3e-06) hsa-miR-218 (1.7e-05) hsa-miR-200c (5.6e-05) hsa-miR-107 (0.00031) hsa-miR-135b (0.00033) hsa-miR-27b (0.0021) hsa-miR-200b (0.0074) hsa-miR-195 (0.0074)
REACTOME_REGULATION_OF_INSULIN_SECRETION_BY_ACETYLCHOLINE	SNAP25 GNA14 VAMP2 STXBP1 STX1A GNAI1 CHRM3 GNAO1 SYT5 ITPR1 PLCB1	*	hsa-miR-218 (1.9e-30) hsa-miR-200c (2.4e-29) hsa-miR-130a (4.8e-20) hsa-miR-497 (9.1e-20) hsa-miR-367 (1.4e-19) hsa-miR-103 (4.2e-16) hsa-miR-107 (1.9e-12) hsa-miR-141 (2.2e-11) hsa-miR-30e-3p (4e-11) hsa-miR-195 (1.8e-09) hsa-miR-130b (1.4e-08) hsa-miR-424 (1.8e-07) hsa-miR-200b (2.7e-07) hsa-miR-133b (3.5e-07) hsa-miR-34b (1e-06) hsa-miR-34c (2.5e-06) hsa-miR-30a-3p (3.2e-06) hsa-miR-34a (8.7e-…
REACTOME_ORC1_REMOVAL_FROM_CHROMATIN	CDKN1A CCNA2 ORC1L CDC6 RB1 CDK2 ORC2L PSMD13 PSMA3 PSMB1 PSMB8 PSMB9 PSMC4 PSMC2 MCM8 MCM7 MCM2 MCM3 MCM5 MCM6 PSME1 PSME2 PSMF1		hsa-miR-217 (0.0095)
REACTOME_LATE_PHASE_OF_HIV_LIFE_CYCLE	RAE1 TAF10 TAF12 NUP107 SSRP1 NCBP2 NCBP1 CTDP1 TH1L NUP188 TPR NUP160 NUP155 AAAS RDBP GTF2H4 NUP205 NUP214 NUP210 TCEA1 TCEB3 XPO1 TAF4 WHSC2 GTF2F2 GTF2A2 NUP88 NUP98 NUP93 NUP37 NUP35 NUP43 ELL NUP54 NUP62 GTF2B POLR2G POLR2F POLR2J POLR2D POM121	*	hsa-miR-21 (2e-16) hsa-miR-381 (1.1e-10) hsa-miR-369-3p (7.6e-10) hsa-miR-568 (1.1e-06) hsa-let-7i (1.1e-05) hsa-miR-20a (0.00031) hsa-miR-132 (0.0089)
REACTOME_REGULATION_OF_INSULIN_SECRETION_BY_FREE_FATTY_ACIDS	SNAP25 GNA14 VAMP2 STXBP1 STX1A GNAI1 GNAO1 SYT5 ITPR1 PLCB1	*	hsa-miR-200c (5.8e-34) hsa-miR-130a (1.9e-27) hsa-miR-218 (7.7e-25) hsa-miR-497 (2.7e-24) hsa-miR-32 (4e-12) hsa-miR-133a (4.1e-10) hsa-miR-130b (7.8e-10) hsa-miR-424 (1.1e-09) hsa-miR-128a (1.8e-08) hsa-miR-301 (1.8e-08) hsa-miR-34c (1.9e-08) hsa-miR-367 (2e-08) hsa-miR-30e-3p (2.6e-08) hsa-miR-200b (1.2e-07) hsa-miR-25 (1.5e-07) hsa-miR-34a (2.9e-07) hsa-miR-330 (1.7e-06) hsa-miR-19a (3.4e-06) …
REACTOME_SIGNALING_BY_WNT	PPP2R5B PPP2R5D PPP2R5C UBB APC PPP2CA PPP2CB BTRC PSMD12 PSMB5 PSMB6 PSMC1 PSMD1 PSMD4 PSMD6 PSMD7 PSME3		hsa-miR-135b (2.9e-05) hsa-miR-133a (0.0017) hsa-miR-193a (0.0017)
REACTOME_ACTIVATION_OF_NMDA_RECEPTOR_UPON_GLUTAMATE_BINDING_AND_POSTSYNAPTIC_EVENTS	GRIN2B GRIN2C GRIN2A GRIN1 CAMK4 PDPK1 GRIA1 PRKACB CAMK2G CAMK2B CAMK2A NEFL RPS6KA6 RPS6KA2 RASGRF2 RASGRF1 DLG4 ADCY3 CAMKK1 CALM3 CALM2 CALM1	*	hsa-miR-218 (6.8e-100) hsa-miR-18b (1.1e-41) hsa-miR-130b (1.9e-38) hsa-miR-18a (9.5e-22) hsa-miR-25 (6.1e-20) hsa-miR-32 (3.3e-15) hsa-miR-27b (6.6e-15) hsa-miR-107 (5.1e-13) hsa-miR-200c (9e-13) hsa-miR-182 (2.3e-10) hsa-miR-128b (3.5e-10) hsa-miR-130a (1.7e-09) hsa-miR-22 (3e-09) hsa-miR-103 (3.6e-08) hsa-miR-122a (8.1e-08) hsa-miR-770-5p (2.9e-07) hsa-miR-634 (9.1e-07) hsa-miR-335 (1.3e-06) h…
REACTOME_G_ALPHA_Z_SIGNALLING_EVENTS	GNAI1 GNAZ ADCY3 ADCY2 ADCY5		hsa-miR-130b (0.00013) hsa-miR-218 (0.0013) hsa-miR-32 (0.0025) hsa-miR-200c (0.0028) hsa-miR-200b (0.0032) hsa-miR-25 (0.0034) hsa-miR-92 (0.0044)
REACTOME_ACETYLCHOLINE_NEUROTRANSMITTER_RELEASE_CYCLE	SNAP25 VAMP2 STXBP1 RIMS1 STX1A RAB3A CPLX1 SLC5A7 SYT1	*	hsa-miR-218 (1.5e-80) hsa-miR-497 (2.1e-35) hsa-miR-200c (3.6e-30) hsa-miR-130b (2.3e-28) hsa-miR-34c (1.7e-27) hsa-miR-133b (5.7e-20) hsa-miR-135a (1.3e-16) hsa-miR-135b (5.1e-14) hsa-miR-30a-3p (6.7e-14) hsa-miR-30e-3p (8.5e-14) hsa-miR-133a (1.2e-10) hsa-miR-130a (4.3e-10) hsa-miR-27b (4.1e-08) hsa-miR-647 (1e-07) hsa-miR-153 (2.9e-07) hsa-miR-200b (3.1e-07) hsa-miR-29a (2.4e-06) hsa-miR-148b …
REACTOME_EXTENSION_OF_TELOMERES	LIG1 RPA3 RPA1 PCNA RUVBL2 RUVBL1 POLA1 POLA2 POLE2 POLD3 POLD4 POLD1 POLD2 PRIM1 PRIM2 RFC5 RFC4 RFC1 RFC2	*	hsa-miR-154 (6.4e-34) hsa-miR-217 (1.3e-24) hsa-miR-515-5p (8.5e-11) hsa-miR-206 (0.00055)
REACTOME_HEMOSTASIS	SERPINE1 PIK3CG BSG SERPING1 TFPI PFN1 GNGT2 SERPINA1 LYN SLC3A2 DOK2 NRAS GNA13 GNA12 TGFB1 TGFB2 PRCP P2RY1 LAMP2 TBXA2R CD9 LEFTY2 CD2 CD48 F11R VEGFB CD36 VEGFA CALU PLAT CD63 PLA2G4A CD58 PLAU SLC16A3 F2RL2 SLC16A1 ITGAL CAV1 ITGB2 ITGB3 ITGB1 ITGAX ITGAV FN1 ITGA2 ITGA4 ITGA6 ITGA5 RAP1A RAP1B SHC1 CD84 PROS1 YES1 A2M GNG5 SYK PLAUR GNAI3 GNAI2 ANGPT1 ANGPT2 FLNA GNB2 GNB4 GNG11 GNG12 APBB1…		hsa-miR-369-3p (0.0001) hsa-miR-124 (0.00012) hsa-miR-217 (0.001) hsa-miR-568 (0.0037) hsa-let-7f (0.008)
REACTOME_NA_CL_DEPENDENT_NEUROTRANSMITTER_TRANSPORTERS	SLC22A2 SLC6A20 SLC6A12 SLC6A13 SLC6A15 SLC6A1 SLC6A2 SLC6A5		hsa-miR-92 (2e-16) hsa-miR-218 (1.5e-11) hsa-miR-92b (3.9e-11) hsa-miR-32 (1.2e-08) hsa-miR-200c (1.7e-06) hsa-miR-25 (0.00053) hsa-miR-335 (0.0029)
REACTOME_RNA_POLYMERASE_I_PROMOTER_OPENING	HIST1H4K HIST1H4B HIST1H4E HIST1H4F HIST1H4D HIST1H4I HIST1H4J HIST1H4H HIST1H3J HIST1H3A HIST1H3B HIST1H3C HIST1H3E HIST1H3F HIST1H3G HIST1H3H HIST1H3I H2BFS HIST3H2BB MBD2 UBTF HIST2H2AA3 HIST1H2BO HIST1H2BM HIST1H2BN HIST1H2BK HIST1H2BL HIST1H2BI HIST1H2BJ H3F3A H3F3B HIST2H2AC HIST2H2BE HIST1H2AB HIST1H2AC HIST1H2AD HIST1H2AE HIST1H2BB HIST1H2BD HIST1H2BE HIST1H2BF HIST1H2BG HIST1H2BH HIST1H2…	*	hsa-miR-1 (2.9e-06) hsa-miR-584 (9.3e-06) hsa-miR-132 (0.00037)
REACTOME_TRANSCRIPTION_COUPLED_NER	LIG1 XAB2 RPA3 RPA1 ERCC1 PCNA GTF2H4 TCEA1 POLE2 POLD3 POLD4 POLD1 POLD2 RFC5 RFC4 RFC1 RFC2 POLR2G POLR2F POLR2J POLR2D	*	hsa-miR-154 (2.3e-34) hsa-miR-217 (7.2e-14)
REACTOME_SHCMEDIATED_CASCADE	FGF8 FGF9 FGFR3 FGF18		hsa-miR-100 (9.5e-09) hsa-miR-99b (2e-06) hsa-miR-326 (2e-05) hsa-miR-182 (0.00037) hsa-miR-99a (0.00041) hsa-miR-96 (0.0016)
REACTOME_SIGNALING_IN_IMMUNE_SYSTEM	B2M MAP3K8 PIK3C3 BSG HLA-DQA2 HLA-DQA1 JUN MAPK7 HLA-DRA NFKBIB RAC1 HLA-DOA LYN SLC3A2 DOK2 RIPK1 HLA-DQB1 C3 C5 C2 DUSP4 NRAS DUSP6 ENAH BCL10 RELA HLA-A HLA-C HLA-B HLA-E HLA-G HLA-F MAPKAPK3 MAPKAPK2 ATF1 IKBKE IKBKB HLA-DMB HLA-DMA PPP2R1B CD2 CD4 C1QC CD48 MYD88 F11R CD3E CD40 C1QA C1QB CD58 LY86 ICAM1 LY96 ICAM3 MAP3K14 FYB CD180 SLC16A3 FCGR2B CD14 SLC16A1 ITGAL CAV1 ITGB2 ITGB3 ITGB1 IR…	*	hsa-miR-137 (0.00027) hsa-miR-124 (0.00067) hsa-miR-519a (0.0019) hsa-miR-142-3p (0.003) hsa-miR-328 (0.0078)
REACTOME_PYRUVATE_METABOLISM_AND_TCA_CYCLE	PDHA1 PDHX PDK2 SUCLA2 SLC16A8 DLAT IDH3G IDH3A		hsa-miR-135b (7.4e-33) hsa-miR-135a (1.3e-11) hsa-miR-144 (0.0033) hsa-miR-182 (0.0048)
REACTOME_FRS2MEDIATED_CASCADE	FGF8 FGF7 FGF9 FRS3 KL FGFR2 FGFR3 FGF18		hsa-miR-218 (1e-75) hsa-miR-99b (2.3e-08) hsa-miR-182 (2.4e-08) hsa-miR-100 (6e-08) hsa-miR-96 (2e-06) hsa-miR-128b (3.5e-05) hsa-miR-30a-3p (6.3e-05) hsa-miR-30e-3p (0.00022) hsa-miR-99a (0.00033) hsa-miR-326 (0.0033) hsa-miR-15a (0.0064)
REACTOME_AMINO_ACID_SYNTHESIS_AND_INTERCONVERSION	GLUD1 OAT GLS2 ASNS GOT2 GOT1 GLS	*	hsa-miR-103 (6.4e-22) hsa-miR-23b (2.9e-15) hsa-miR-195 (1.8e-11) hsa-miR-107 (1.4e-09) hsa-miR-15a (4.5e-06) hsa-miR-181c (1.3e-05) hsa-miR-16 (0.0012) hsa-miR-30a-5p (0.0054)
REACTOME_JNK_PHOSPHORYLATION_AND_ACTIVATION_MEDIATED_BY_ACTIVATED_HUMAN_TAK1	MAPK9 MAPK8 MAP2K4		hsa-miR-25 (3.9e-07)
REACTOME_GTP_HYDROLYSIS_AND_JOINING_OF_THE_60S_RIBOSOMAL_SUBUNIT	RPLP2 RPLP0 RPLP1 EIF4A1 RPL36A RPS27A RPL35A RPL13A RPL26L1 RPL18A EIF3D EIF3B EIF3G EIF3E EIF3F EIF3I RPL18 RPL19 RPL10 RPL11 RPL12 RPS18 RPS19 RPS16 RPS14 EIF2S2 RPS15 RPS13 RPS10 RPS11 RPS26 RPS27 RPS28 RPS20 RPSA RPS9 RPS6 RPS5 RPS8 RPL35 RPL36 RPL39 RPL30 RPL27 RPL24 RPL28 RPL29 RPL23 UBA52 RPL6 RPL8 RPL5 RPL7A RPL23A RPS2 RPS3 RPS3A RPS4X RPS15A RPL27A EIF4G1	*	hsa-miR-376a (5.8e-15) hsa-miR-381 (1e-09) hsa-miR-376b (1.3e-07)
REACTOME_CLASS_C3_METABOTROPIC_GLUTAMATE_PHEROMONE_RECEPTORS	GABBR1 GABBR2 TAS1R3 GRM1 GRM5 GRM4 GRM3 GRM2 GRM8 GRM7	*	hsa-miR-200c (1.3e-40) hsa-miR-34c (3.1e-22) hsa-miR-34b (1.3e-21) hsa-miR-218 (1.4e-20) hsa-miR-25 (9.7e-20) hsa-miR-130b (1e-13) hsa-miR-326 (2e-12) hsa-miR-330 (3.1e-10) hsa-miR-346 (5.2e-10) hsa-miR-34a (4.4e-09) hsa-miR-367 (1.2e-07) hsa-miR-182 (4.1e-07) hsa-miR-139 (0.0017) hsa-miR-130a (0.002) hsa-miR-96 (0.0021) hsa-miR-181c (0.0025) hsa-miR-15a (0.0038) hsa-miR-144 (0.0042) hsa-miR-22 (…
REACTOME_NUCLEAR_EVENTS_KINASE_AND_TRANSCRIPTION_FACTOR_ACTIVATION	MEF2C MEF2A PPP2R5D MAPK1 MAPK3 DUSP3 PPP2CA PPP2CB RPS6KA5 RPS6KA2 MAPK11		hsa-miR-135b (1e-13) hsa-miR-133b (4.3e-11) hsa-miR-497 (2.1e-06) hsa-miR-130b (2.8e-05) hsa-miR-135a (0.00012) hsa-miR-30e-3p (0.00032) hsa-miR-141 (0.0006) hsa-miR-30a-3p (0.0023) hsa-miR-182 (0.0033)
REACTOME_FORMATION_AND_MATURATION_OF_MRNA_TRANSCRIPT	DHX38 PTBP1 SFRS11 DHX9 YBX1 TAF10 TAF12 THOC4 SF3B4 SF3B1 SSRP1 SF3A3 NCBP2 NCBP1 SNRPD3 SNRPD1 PRPF4 SF3B14 FUS HNRNPA0 CTDP1 CLP1 TH1L PCBP2 LSM2 RDBP GTF2H4 TCEA1 TCEB3 PHF5A DDX23 HNRNPA2B1 HNRNPU SNRPB2 HNRNPL METTL3 HNRNPC TAF4 WHSC2 RBMX GTF2A2 CPSF3 CPSF2 CPSF1 U2AF2 SFRS6 RBM8A SFRS9 U2AF1 SFRS1 SFRS3 ELL GTF2B POLR2G POLR2F POLR2J POLR2D SF4 CD2BP2 PAPOLA SNRPB SNRPA SNRPF SNRPE SNRPG …	*	hsa-miR-302c (1.1e-14) hsa-miR-21 (4.5e-12) hsa-miR-217 (1.9e-08) hsa-miR-192 (2.4e-07) hsa-miR-124 (1.2e-06) hsa-miR-137 (5e-05) hsa-miR-519a (0.0001) hsa-miR-212 (0.0023) hsa-let-7f (0.0036) hsa-miR-93 (0.0046) hsa-let-7c (0.0075)
REACTOME_GLUCOSE_AND_OTHER_SUGAR_SLC_TRANSPORTERS	SLC22A2 SLC13A5 SLC13A3 SLC13A4 SLC5A11 SLC41A1 SLC39A10 SLC16A7 SLC16A8 SLC5A1 SLC39A5 SLC39A4 SLC39A2 SLC5A7 SLC6A20 SLC2A8 SLC2A6 SLC2A4 SLC2A3 SLC6A12 SLC6A13 SLC6A15 SLC14A2 RHCG SLC2A12 SLC2A13 SLC2A11 SLC6A1 SLC6A2 SLC30A3 SLC6A5		hsa-miR-135b (5.8e-19) hsa-miR-218 (6.7e-09) hsa-miR-135a (0.00013) hsa-miR-200c (0.00024) hsa-miR-92b (0.00089) hsa-miR-34a (0.0011) hsa-miR-136 (0.0021) hsa-miR-141 (0.0023) hsa-miR-25 (0.0027) hsa-miR-96 (0.0032)
REACTOME_ENDOGENOUS_STEROLS	CYP46A1 CYP7B1 CYP17A1 CYP11B2 CYP11A1		hsa-miR-758 (1.3e-06) hsa-miR-505 (4.6e-06)
REACTOME_PURINE_METABOLISM	GDA HPRT1		hsa-miR-588 (4.4e-11) hsa-miR-130b (5.7e-06) hsa-miR-130a (5.1e-05)
REACTOME_LIPOPROTEIN_METABOLISM	MTTP ABCA1 CUBN APOE LCAT HSPG2 P4HB A2M CETP SAR1B BMP1 LPL	*	hsa-miR-93 (2.6e-13) hsa-miR-381 (8.8e-07) hsa-miR-302c (0.00014)
REACTOME_PROTEOLYTIC_CLEAVAGE_OF_SNARE_COMPLEX_PROTEINS	SNAP25 VAMP2 STX1A STX1B STX3		hsa-miR-497 (6.4e-61) hsa-miR-30e-3p (1.3e-52) hsa-miR-200b (1.7e-14) hsa-miR-30a-3p (1.9e-11) hsa-miR-130b (3.9e-10) hsa-miR-200c (2.3e-08) hsa-miR-133a (8.7e-06) hsa-miR-133b (0.00021) hsa-miR-647 (0.00055) hsa-miR-92 (0.002) hsa-miR-34a (0.0021) hsa-miR-32 (0.0024) hsa-miR-603 (0.0025)
REACTOME_IRS_RELATED_EVENTS	CAB39 PIK3CB MAPK3 FGF8 FGF7 FGF9 KL KRAS PDPK1 PRKAA2 YWHAB FGFR2 FGFR3 PRKAG2 PIK3R4 PIK3R1 MAP2K1 TSC1 PPM1A CAB39L FGF18		hsa-miR-497 (2.7e-36) hsa-miR-218 (2e-19) hsa-miR-103 (4e-12) hsa-miR-25 (4.8e-11) hsa-miR-200c (3e-08) hsa-miR-195 (6.4e-07) hsa-miR-23b (1.2e-05) hsa-miR-34a (2.5e-05) hsa-miR-19b (0.00011) hsa-miR-214 (0.00032) hsa-miR-148b (0.00032) hsa-miR-181c (0.00039) hsa-miR-424 (0.0035) hsa-miR-219 (0.004) hsa-miR-96 (0.0066) hsa-miR-200b (0.0077)
REACTOME_DARPP32_EVENTS	PPP2R5D PPP3CB PPP3CA PRKACG PRKACB PPP1R1B PRKAR2B PDE4A PRKAR1B PRKAR1A CDK5 CALM3 CALM2 CALM1 PPP3R1	*	hsa-miR-218 (1.9e-46) hsa-miR-141 (2.5e-26) hsa-miR-182 (1e-23) hsa-miR-424 (7.2e-15) hsa-miR-18b (1.2e-14) hsa-miR-136 (2.3e-11) hsa-miR-34b (5.8e-11) hsa-miR-130a (6.3e-08) hsa-miR-130b (1.8e-06) hsa-miR-326 (3.1e-06) hsa-miR-770-5p (3.9e-06) hsa-miR-135a (1.6e-05) hsa-miR-190 (7.8e-05) hsa-miR-135b (8.7e-05) hsa-miR-200c (9e-05) hsa-miR-200b (0.00015) hsa-miR-150 (0.00036) hsa-miR-18a (0.0006)…
REACTOME_NEUROTRANSMITTER_RELEASE_CYCLE	SNAP25 VAMP2 SLC1A6 SLC1A1 STXBP1 RIMS1 STX1A RAB3A CPLX1 SLC5A7 MAOA DBH SYT1 GLS SYN3 SYN2 SLC17A7	*	hsa-miR-218 (2e-65) hsa-miR-200b (3e-38) hsa-miR-200c (3.3e-28) hsa-miR-135b (1.2e-27) hsa-miR-30e-3p (2.5e-25) hsa-miR-141 (1.3e-23) hsa-miR-195 (9.7e-23) hsa-miR-34a (5.6e-21) hsa-miR-130b (7.7e-21) hsa-miR-497 (8.1e-20) hsa-miR-135a (1.6e-18) hsa-miR-92 (1.4e-15) hsa-miR-30a-3p (4.1e-15) hsa-miR-34c (8.8e-12) hsa-miR-588 (4.7e-11) hsa-miR-27b (4.3e-09) hsa-miR-32 (4.3e-07) hsa-miR-133b (1e-06)…
REACTOME_GLYCOLYSIS	PGAM1 PKLR ALDOC ALDOB PFKP PFKM ENO2 GPI		hsa-miR-32 (6.2e-17) hsa-miR-326 (7.3e-08)
REACTOME_HDL_MEDIATED_LIPID_TRANSPORT	ABCA1 CUBN LCAT A2M CETP BMP1	*	hsa-miR-381 (5.8e-23) hsa-miR-17-5p (3.9e-06)
REACTOME_METABOLISM_OF_AMINO_ACIDS	PCBD1 AUH GLUD1 SLC1A4 SLC7A10 OAT AGMAT GLS2 PRODH ACADSB SLC6A20 SLC7A8 PAH OAZ1 SLC6A12 SLC6A15 ASNS GOT2 GOT1 CKMT1A QDPR SLC38A1 PSMB5 GLS PSMC1 PSMD1 PSMD4 PSMD7		hsa-miR-195 (2.4e-07) hsa-miR-214 (1.5e-05)
REACTOME_ADHERENS_JUNCTIONS_INTERACTIONS	CDH12 CDH13 CDH18 PVRL1 CDH8 CDH7 CDH9		hsa-miR-218 (4.8e-08) hsa-miR-181a (3.4e-05)
REACTOME_CREB_PHOPHORYLATION_THROUGH_THE_ACTIVATION_OF_RAS	GRIN2B GRIN2C GRIN2A GRIN1 PDPK1 CAMK2G CAMK2B CAMK2A NEFL RPS6KA6 RPS6KA2 ACTN2 RASGRF2 RASGRF1 DLG4 CALM3 CALM2 CALM1	*	hsa-miR-130b (7.3e-36) hsa-miR-130a (2.2e-16) hsa-miR-200c (1.3e-15) hsa-miR-103 (1.4e-14) hsa-miR-634 (3.8e-14) hsa-miR-136 (5.5e-12) hsa-miR-107 (1.3e-07) hsa-miR-647 (2.7e-07) hsa-miR-29a (4e-07) hsa-miR-25 (5.9e-07) hsa-miR-770-5p (6e-06) hsa-miR-22 (1.7e-05) hsa-miR-219 (2.6e-05) hsa-miR-148a (3.2e-05) hsa-miR-27b (8.1e-05) hsa-miR-148b (9e-05) hsa-miR-152 (0.00014) hsa-miR-29b (0.0025) hsa-…
REACTOME_LYSOSOME_VESICLE_BIOGENESIS	SH3GL2 ARF1 DNAJC6 VAMP2 CLTC AP1S1		hsa-miR-133b (9.8e-09) hsa-miR-130b (7.5e-05) hsa-miR-30e-3p (0.0079) hsa-miR-30a-3p (0.009)
REACTOME_G_ALPHA_Q_SIGNALLING_EVENTS	KISS1 GNA14 ADRA1B CCK EDN3 GRK5 PIK3R1 GNG8 GNG2 GNG3 GNG4 DAGLA AVPR1B GNB5 FFAR2 GNG13 GPR68 DGKB DGKE DGKH DGKI DGKZ HTR2C HTR2A NTSR1 NTSR2 CHRM5 CHRM3 CHRM1 HCRT TAC1 TAC3 XCR1 CCKBR NPFFR2 ITPR1 OPN4 PROKR2 KALRN TACR1 PLCB4 MGLL PLCB1 GRP		hsa-miR-218 (2.6e-27) hsa-miR-497 (5.1e-08) hsa-miR-130a (7.3e-07) hsa-miR-34c (3e-06) hsa-miR-30e-3p (5.3e-06) hsa-miR-32 (6.2e-05) hsa-miR-34a (0.0001) hsa-miR-424 (0.00029) hsa-miR-633 (0.0004) hsa-miR-25 (0.00066) hsa-miR-182 (0.006) hsa-miR-130b (0.0085)
REACTOME_CASPASE_MEDIATED_CLEAVAGE_OF_CYTOSKELETAL_PROTEINS	CASP6 CASP3 CASP7 CASP8 DBNL VIM		hsa-miR-124 (0.0094)
REACTOME_INFLUENZA_VIRAL_RNA_TRANSCRIPTION_AND_REPLICATION	RPLP2 RPLP0 RPLP1 RPL36A RPS27A RPL35A RPL13A RPL26L1 RPL18A RPL18 RPL19 RPL10 RPL11 RPL12 RPS18 RPS19 RPS16 RPS14 RPS15 RPS13 RPS10 RPS11 RPS26 RPS27 RPS28 RPS20 RPSA RPS9 RPS6 RPS5 RPS8 RPL35 RPL36 RPL39 RPL30 RPL27 RPL24 RPL28 RPL29 RPL23 UBA52 RPL6 RPL8 RPL5 RPL7A RPL23A GTF2F2 RPS2 RPS3 RPS3A RPS4X RPS15A POLR2G POLR2F POLR2J RPL27A POLR2D	*	hsa-miR-381 (7.8e-12) hsa-miR-376a (5.8e-06) hsa-miR-376b (0.0021)
REACTOME_ERKS_ARE_INACTIVATED	PPP2R5D MAPK1 MAPK3 DUSP3 PPP2R1A PPP2CA PPP2CB		hsa-miR-133b (2.8e-10) hsa-miR-497 (3.2e-07) hsa-miR-195 (0.00013) hsa-miR-326 (0.0023) hsa-miR-200c (0.0025) hsa-miR-591 (0.008) hsa-miR-424 (0.009)
REACTOME_AXON_GUIDANCE	MAPK3 CACNB1 CACNB2 CACNB3 CACNB4 PFN2 ARHGEF12 PTK2 FARP2 CDK5R1 KRAS SEMA4D CAP2 YWHAB PLXNA1 PLXNA2 SPTBN2 SPTBN1 PRNP MAP2K1 COL6A6 RPS6KA5 GFRA2 NCAM1 MYH11 CACNA1G CACNA1F CACNA1C CACNA1D CDC42 LIMK1 CDK5 DPYSL4 SLIT2 CLASP2 EVL HSP90AB1 PAK6 PAK7 PAK3 PAK1 HSP90AA1 PTPRA SPTAN1		hsa-miR-218 (6.1e-21) hsa-miR-497 (2e-13) hsa-miR-200c (2.7e-07) hsa-miR-182 (5.6e-05) hsa-miR-32 (0.00012) hsa-miR-424 (0.0002) hsa-miR-135b (0.0008) hsa-miR-130a (0.0037) hsa-miR-195 (0.0052) hsa-miR-130b (0.0092)
REACTOME_REV_MEDIATED_NUCLEAR_EXPORT_OF_HIV1_RNA	RAE1 NUP107 NUP188 TPR NUP160 NUP155 AAAS NUP205 NUP214 NUP210 XPO1 NUP88 NUP98 NUP93 NUP37 NUP35 NUP43 NUP54 NUP62 POM121	*	hsa-miR-21 (3.7e-45) hsa-miR-129-3p (5.5e-13) hsa-miR-381 (5.4e-08) hsa-miR-369-3p (5.8e-07) hsa-let-7i (1.5e-06) hsa-miR-568 (3.6e-05) hsa-miR-181b (8.1e-05) hsa-miR-132 (0.0031) hsa-let-7b (0.0062) hsa-miR-142-3p (0.0082)
REACTOME_CELL_CELL_ADHESION_SYSTEMS	CDH12 CDH13 CDH18 CDH10 CLDN9 CLDN2 CADM3 PRKCI PVRL1 PVRL3 CRB3 CDH8 CDH7 CDH9 CLDN10 CLDN11 PARD6A		hsa-miR-497 (4.3e-16) hsa-miR-32 (1e-13) hsa-miR-25 (7.2e-09) hsa-miR-218 (3.6e-07) hsa-miR-424 (1.4e-05) hsa-miR-34a (4.4e-05) hsa-miR-92b (0.0076)
REACTOME_LAGGING_STRAND_SYNTHESIS	LIG1 RPA3 RPA1 PCNA POLA1 POLA2 POLD3 POLD4 POLD1 POLD2 PRIM1 PRIM2 RFC5 RFC4 RFC1 RFC2	*	hsa-miR-154 (2.6e-53) hsa-miR-217 (7.7e-15) hsa-miR-515-5p (7.7e-10)
REACTOME_GENES_INVOLVED_IN_APOPTOTIC_CLEAVAGE_OF_CELLULAR_PROTEINS	LMNA FNTA CASP6 CASP3 CASP7 CASP8 DBNL LMNB1 CTNNB1 ROCK1 VIM ACIN1		hsa-miR-124 (0.00025)
REACTOME_REGULATION_OF_PYRUVATE_DEHYDROGENASE_COMPLEX	PDP2 PDHA1 PDHX PDK2 PDHB DLAT		hsa-miR-182 (1.2e-10)
REACTOME_INTEGRATION_OF_ENERGY_METABOLISM	PDP2 PPP2R5D PGAM1 PDHA1 CAB39 CACNB2 CACNB3 INS ACACA NDUFB10 PDHX SNAP25 ETFB PDK2 NDUFAB1 VAMP2 PC SUCLA2 CYCS STXBP1 UQCRH PKLR UQCRB ALDOC ALDOB ATP5D ATP5B KCNJ11 ATP5L ATP5O ATP5I ATP5H STX1A PRKAA2 ATP5A1 COX5A COX5B PRKACG PRKACB MLXIPL COX6C COX8A UQCRC2 PRKAG2 UQCRFS1 PFKP COX4I1 PFKM GNG8 GNG2 GNG3 GNG4 GNAI1 DLAT NDUFA12 GNG13 PPP2CA PRKAR2B IDH3G CACNA2D2 IDH3A PRKAR1B NDUFV1 PRKAR1…	*	hsa-miR-218 (4.6e-54) hsa-miR-130b (1.1e-26) hsa-miR-497 (5.9e-26) hsa-miR-135a (1.3e-25) hsa-miR-130a (5.9e-21) hsa-miR-301 (3.8e-19) hsa-miR-200c (5.7e-17) hsa-miR-133b (8.2e-16) hsa-miR-18b (4.4e-15) hsa-miR-32 (2.4e-14) hsa-miR-18a (1.3e-11) hsa-miR-34a (2.6e-11) hsa-miR-135b (8.9e-10) hsa-miR-133a (3.9e-09) hsa-miR-15a (4.4e-09) hsa-miR-27b (4.9e-09) hsa-miR-30e-3p (1.3e-08) hsa-miR-182 (5.1…
REACTOME_PECAM1_INTERACTIONS	LYN ITGB3 ITGAV YES1 PTPN6		hsa-miR-20b (0.002)
REACTOME_RNA_POLYMERASE_III_CHAIN_ELONGATION	LZTS1 POLR2K POLR3F POLR3H POLR3A POLR3B		hsa-miR-135b (0.00024)
REACTOME_ZINC_TRANSPORTATION	SLC39A14 SLC39A8 SLC39A7 SLC39A1 SLC30A6 SLC30A7		hsa-miR-217 (0.00031)
REACTOME_ELONGATION_AND_PROCESSING_OF_CAPPED_TRANSCRIPTS	DHX38 PTBP1 SFRS11 DHX9 YBX1 THOC4 SF3B4 SF3B1 SSRP1 SF3A3 NCBP2 NCBP1 SNRPD3 SNRPD1 PRPF4 SF3B14 FUS HNRNPA0 CTDP1 CLP1 TH1L PCBP2 LSM2 RDBP GTF2H4 TCEA1 TCEB3 PHF5A DDX23 HNRNPA2B1 HNRNPU SNRPB2 HNRNPL METTL3 HNRNPC WHSC2 RBMX CPSF3 CPSF2 CPSF1 U2AF2 SFRS6 RBM8A SFRS9 U2AF1 SFRS1 SFRS3 ELL POLR2G POLR2F POLR2J POLR2D SF4 CD2BP2 PAPOLA SNRPB SNRPA SNRPF SNRPE SNRPG CSTF2	*	hsa-miR-21 (5.4e-22) hsa-miR-124 (1.1e-10) hsa-miR-217 (1.3e-08) hsa-miR-519a (1.3e-05) hsa-miR-192 (2.9e-05) hsa-miR-198 (6.8e-05) hsa-miR-125b (9.5e-05) hsa-miR-302c (0.00039) hsa-miR-802 (0.0028) hsa-let-7c (0.0033) hsa-miR-7 (0.0039) hsa-miR-215 (0.0041) hsa-miR-93 (0.0078) hsa-miR-9 (0.0085) hsa-miR-212 (0.0088) hsa-miR-137 (0.009)
REACTOME_CREB_PHOSPHORYLATION_THROUGH_THE_ACTIVATION_OF_CAMKII	GRIN2B GRIN2C GRIN2A GRIN1 CAMK2G CAMK2B CAMK2A NEFL ACTN2 DLG4 CALM3 CALM2 CALM1	*	hsa-miR-130b (4.2e-25) hsa-miR-107 (4.4e-25) hsa-miR-130a (1.8e-19) hsa-miR-25 (2.5e-12) hsa-miR-770-5p (2.8e-12) hsa-miR-103 (9.7e-11) hsa-miR-634 (3.6e-09) hsa-miR-27b (9.3e-09) hsa-miR-219 (7.6e-07) hsa-miR-136 (1.5e-06) hsa-miR-148a (4.9e-06) hsa-miR-152 (1.2e-05) hsa-miR-26a (5e-05) hsa-miR-148b (5.9e-05) hsa-miR-92b (0.00038) hsa-miR-15b (0.00063) hsa-miR-195 (0.0018) hsa-miR-22 (0.0053) hs…
REACTOME_TRANSFORMATION_OF_LANOSTEROL_TO_CHOLESTEROL	DHCR7 SC4MOL SC5DL TM7SF2 DHCR24		hsa-miR-96 (0.0048)
REACTOME_SIGNALLING_BY_NGF	MEF2C MEF2A PPP2R5D PIK3CB MAPK3 MAPK8 SH3GL2 AP2S1 ARHGEF12 DUSP3 GSK3A NET1 AP2M1 MAG CAMK4 PRDM4 KRAS ABR RIT2 PTEN MCF2L PDPK1 YWHAB AP2A2 PRKACG PRKACB CLTC SHC3 PRKCI PRKCE PRKCD PIK3R1 NGEF ADCYAP1 MAP2K1 RTN4 ARHGEF4 ARHGEF7 ARHGEF9 PDE1B PLEKHG5 PDE1A RPS6KA5 RPS6KA2 DNM1 PRKAR2B RASGRF2 RASGRF1 PRKAR1B PRKAR1A ADCY3 ADCY2 ADCY5 NGFRAP1 MCF2 ITPR1 CALM3 CALM2 CALM1 TIAM2 KALRN AKT3		hsa-miR-130b (1.7e-20) hsa-miR-218 (5.8e-18) hsa-miR-34a (1.5e-12) hsa-miR-497 (1.2e-11) hsa-miR-30e-3p (2.9e-09) hsa-miR-32 (5.6e-06) hsa-miR-200c (5.8e-06) hsa-miR-133a (0.00015) hsa-miR-92 (0.00018) hsa-miR-25 (0.00023) hsa-miR-135a (0.00035) hsa-miR-130a (0.0008) hsa-miR-200b (0.002) hsa-miR-34c (0.0093) hsa-miR-193a (0.0099)
REACTOME_MUSCLE_CONTRACTION	MYBPC2 MYBPC1 ACTN2 MYH11 CALM3 CALM2 CALM1 TNNT2 TNNT3 TNNT1 MYL2 MYL3 TPM3 MYL6B		hsa-miR-130b (1.2e-11) hsa-miR-27b (0.0004) hsa-miR-136 (0.0091)
REACTOME_SEROTONIN_NEUROTRANSMITTER_RELEASE_CYCLE	SNAP25 VAMP2 STXBP1 RIMS1 STX1A RAB3A CPLX1 SYT1 SYN3 SYN2	*	hsa-miR-200c (1.1e-104) hsa-miR-218 (1.2e-56) hsa-miR-133b (8e-36) hsa-miR-130b (3.1e-30) hsa-miR-32 (3.2e-27) hsa-miR-135b (9.3e-27) hsa-miR-135a (5.6e-26) hsa-miR-200b (8.9e-20) hsa-miR-27b (7.1e-15) hsa-miR-34c (9.1e-14) hsa-miR-30a-3p (3.4e-13) hsa-miR-30e-3p (6.3e-12) hsa-miR-92 (1.3e-11) hsa-miR-130a (1.4e-10) hsa-miR-338 (2.1e-10) hsa-miR-25 (5.8e-09) hsa-miR-133a (2.2e-08) hsa-miR-497 (3.…
REACTOME_G1_PHASE	TFDP1 CDKN1A E2F1 E2F2 E2F4 E2F5 CCND1 CCND2 CDK6 RB1 CDK4		hsa-miR-302c (6.4e-07) hsa-miR-137 (0.00011) hsa-miR-19b (0.0055) hsa-let-7f (0.0093)
REACTOME_GLOBAL_GENOMIC_NER	LIG1 DDB2 XPC RPA3 RPA1 ERCC1 PCNA GTF2H4 POLE2 POLD3 POLD4 POLD1 POLD2 RFC5 RFC4 RFC1 RFC2	*	hsa-miR-154 (2.2e-36) hsa-miR-217 (3.3e-09)
REACTOME_SIGNALLING_TO_ERKS	NRAS RALA MAPKAPK3 MAPKAPK2 RAF1 NTRK1 RIT1 RAP1A SHC1 RALGDS		hsa-miR-7 (0.0089)
REACTOME_CLATHRIN_DERIVED_VESICLE_BUDDING	SH3GL2 ARF1 DNAJC6 VAMP2 TPD52 GBF1 OCRL TPD52L1 CLTC DTNBP1 AP3S1 AP1S1 HIP1R NECAP1		hsa-miR-130b (1.2e-10) hsa-miR-32 (8.2e-05) hsa-miR-92 (9e-05) hsa-miR-103 (0.0022) hsa-miR-130a (0.0026) hsa-miR-133b (0.0032) hsa-miR-133a (0.0088)
REACTOME_OPSINS	RGR OPN1SW RHO OPN3 OPN4 RRH		hsa-miR-135a (1.7e-35) hsa-miR-135b (6.1e-27)
REACTOME_CITRIC_ACID_CYCLE	SUCLA2 IDH3G IDH3A		hsa-miR-135b (2.1e-05) hsa-miR-135a (0.0007)
REACTOME_MAP_KINASES_ACTIVATION_IN_TLR_CASCADE	MEF2C MEF2A PPP2R5D MAPK3 MAPK9 MAPK8 DUSP3 MAP2K1 MAP2K4 RPS6KA5 RPS6KA2		hsa-miR-497 (3e-17) hsa-miR-135b (4e-10) hsa-miR-30e-3p (1.1e-08) hsa-miR-424 (7.9e-07) hsa-miR-107 (1.1e-06) hsa-miR-25 (7.3e-06) hsa-miR-27b (9.3e-06) hsa-miR-203 (0.00022) hsa-miR-181c (0.00029) hsa-miR-133b (0.00067) hsa-miR-148a (0.0015) hsa-miR-34a (0.0018) hsa-miR-182 (0.002) hsa-miR-103 (0.003) hsa-miR-603 (0.0032) hsa-miR-141 (0.0049)
REACTOME_METABOLISM_OF_CARBOHYDRATES	PGAM2 RAE1 PHKG1 NUP107 GBE1 RPIA SLC25A13 NUP188 TPR NUP160 NUP155 PGD AAAS RPE NUP205 HK2 NUP214 NUP210 HK3 FBP1 NUP88 NUP98 NUP93 GYG2 GYG1 NUP37 NUP35 PGM2 PGLS PGM1 NUP43 PFKFB4 PFKFB3 GYS1 NUP54 NUP62 SLC25A1 GALK1 PYGL PGK1 PRPS1L1 POM121		hsa-miR-369-3p (0.0011) hsa-miR-21 (0.0061)
REACTOME_PACKAGING_OF_TELOMERE_ENDS	POT1 HIST1H4K HIST1H4B HIST1H4E HIST1H4F HIST1H4D HIST1H4I HIST1H4J HIST1H4H H2BFS HIST3H2BB HIST3H3 HIST2H2AA3 HIST1H2BO HIST1H2BM HIST1H2BN HIST1H2BK HIST1H2BL HIST1H2BI HIST1H2BJ HIST2H2AC HIST2H2BE HIST1H2AB HIST1H2AC HIST1H2AD HIST1H2AE HIST1H2BB HIST1H2BD HIST1H2BE HIST1H2BF HIST1H2BG HIST1H2BH HIST1H2AK H2AFZ H2AFX TINF2	*	hsa-miR-132 (7.8e-11)
REACTOME_FURTHER_PLATELET_RELEASATE	TUBA4A TF SOD1 BRPF3 CALM3 CALM2 HABP4		hsa-miR-130b (1.5e-13) hsa-miR-136 (5.7e-08) hsa-miR-29b (1.1e-06) hsa-miR-130a (1.1e-06) hsa-miR-634 (2.8e-05) hsa-miR-27b (0.0073)
REACTOME_OPIOID_SIGNALLING	PPP2R5D PPP3CB PPP3CA GNA14 CAMK4 PRKACG PRKACB GNG8 PPP1R1B GNG2 GNG3 GNAI1 GNAZ GNAL GNB5 GNG13 PDE1B PDE1A PRKAR2B PDE4A PRKAR1B PRKAR1A CDK5 GNAO1 ADCY3 ADCY2 PDYN POMC ITPR1 CALM3 CALM2 CALM1 PLCB4 PLCB1 PPP3R1	*	hsa-miR-218 (2.9e-42) hsa-miR-497 (2.2e-29) hsa-miR-18b (3e-21) hsa-miR-130a (7.4e-18) hsa-miR-770-5p (1.5e-17) hsa-miR-141 (5.1e-11) hsa-miR-182 (1.5e-10) hsa-miR-424 (1.6e-10) hsa-miR-32 (1.3e-09) hsa-miR-25 (1.9e-07) hsa-miR-200c (1e-06) hsa-miR-301 (1e-06) hsa-miR-19b (3.9e-06) hsa-miR-128b (4e-05) hsa-miR-103 (5.6e-05) hsa-miR-634 (8.5e-05) hsa-miR-23a (0.0001) hsa-miR-153 (0.00012) hsa-miR-…
REACTOME_TRANSPORT_OF_THE_SLBP_INDEPENDENT_MATURE_MRNA	RAE1 NXF1 THOC4 NUP107 NCBP2 NCBP1 NUP188 TPR NUP160 NUP155 AAAS NUP205 NUP214 NUP210 NUP88 NUP98 NUP93 NUP37 NUP35 NUP43 NUP54 NUP62 POM121	*	hsa-miR-381 (3.4e-11) hsa-miR-21 (3.9e-11) hsa-miR-129-3p (1.2e-09) hsa-miR-369-3p (1e-07) hsa-miR-93 (1e-07) hsa-miR-568 (1.5e-06) hsa-miR-132 (3.6e-05) hsa-miR-20a (0.00077)
REACTOME_GLUCAGON_TYPE_LIGAND_RECEPTORS	VIPR1 SCTR GLP1R GHRH GNG8 GNG2 GNG3 ADCYAP1 GNB5 GNG13 VIP		hsa-miR-135b (8.6e-26) hsa-miR-218 (1.5e-25) hsa-miR-135a (1.4e-05) hsa-miR-136 (0.00011) hsa-miR-133b (0.00017) hsa-miR-27a (0.00095)
REACTOME_COSTIMULATION_BY_THE_CD28_FAMILY	HLA-DQA2 HLA-DQA1 HLA-DRA RAC1 HLA-DOA LYN HLA-DQB1 HLA-DMB HLA-DMA PPP2R1B CD4 CD3E MAP3K14 CD86 TRIB3 YES1 PDCD1LG2 HLA-DPA1 HLA-DRB5 HLA-DPB1 VAV1 BTLA TNFRSF14 PTPN6 AKT1 PAK2 MAPKAP1 AKT2		hsa-miR-137 (0.00015) hsa-miR-1 (0.0032)
REACTOME_INHIBITION_OF_INSULIN_SECRETION_BY_ADRENALINE_NORADRENALINE	CACNB2 CACNB3 ADRA2A ADRA2C GNG8 GNG2 GNG3 GNAI1 GNB5 GNG13 CACNA2D2 CACNA1C CACNA1D GNAO1		hsa-miR-218 (3e-76) hsa-miR-135b (7.7e-15) hsa-miR-326 (8.8e-11) hsa-miR-136 (3.2e-10) hsa-miR-103 (7.3e-07) hsa-miR-19b (8.3e-07) hsa-miR-182 (9.9e-07) hsa-miR-34b (1.8e-06) hsa-miR-135a (1e-05) hsa-miR-190 (4e-05) hsa-miR-32 (4.4e-05) hsa-miR-107 (7.9e-05) hsa-miR-181c (0.00015) hsa-miR-34c (0.00038) hsa-miR-153 (0.009)
REACTOME_IONOTROPIC_ACTIVITY_OF_KAINATE_RECEPTORS	GRIK1 GRIK2 GRIK4 GRIK5 NCALD DLG4 DLG3 DLG1 CALM3 CALM2 CALM1		hsa-miR-218 (8.8e-42) hsa-miR-136 (9.7e-16) hsa-miR-130b (4.4e-13) hsa-miR-27b (1.3e-12) hsa-miR-107 (1.4e-11) hsa-miR-770-5p (1.4e-07) hsa-miR-130a (2e-07) hsa-miR-19b (6e-05) hsa-miR-103 (6.8e-05) hsa-miR-326 (0.00016) hsa-miR-122a (0.00035) hsa-miR-634 (0.00041) hsa-miR-301 (0.0037)
REACTOME_SEMAPHORIN_INTERACTIONS	MYH9 RAC2 RAC1 CD72 SEMA5A SEMA6A NRP1 PLXNA3 PLXNB3 ITGB1 PLXND1 ITGA1 ROCK1 ERBB2 RRAS FES RHOA RHOB RHOC RHOG TREM2 DPYSL3 MYL6 MYL9 TLN1 PAK2 PTPRC		hsa-miR-132 (3.4e-06) hsa-miR-21 (0.003)
REACTOME_METABOLISM_OF_RNA	RAE1 PABPC1 EIF4A1 NUP107 NCBP2 NCBP1 SNRPD3 SNRPD1 PRMT5 TNKS1BP1 NUP188 TPR NUP160 GEMIN6 GEMIN7 GEMIN4 GEMIN5 NUP155 WDR77 LSM5 LSM2 LSM1 AAAS EXOSC8 CNOT10 NUP205 NUP214 NUP210 CNOT3 CNOT2 CNOT6 DDX20 NUP88 NUP98 NUP93 DCPS NUP37 NUP35 CLNS1A NUP43 NUP54 NUP62 DCP1B SNRPB SNRPF SNRPE SNRPG EIF4G1 POM121	*	hsa-miR-381 (2.2e-12) hsa-let-7f (5.9e-10) hsa-miR-522 (1.9e-07) hsa-miR-568 (3.2e-07) hsa-miR-369-3p (3.6e-07) hsa-let-7i (3.4e-06) hsa-miR-129-3p (2.9e-05) hsa-miR-21 (4.1e-05) hsa-miR-188 (0.00019) hsa-miR-138 (0.0035) hsa-miR-132 (0.0045) hsa-miR-302c (0.0092)
REACTOME_PKA_ACTIVATION	PRKACG PRKACB PRKAR2B PRKAR1B PRKAR1A ADCY3 ADCY2 ADCY5		hsa-miR-218 (5.7e-39) hsa-miR-182 (8.9e-28) hsa-miR-32 (7.4e-24) hsa-miR-25 (9.4e-24) hsa-miR-18b (4.2e-21) hsa-miR-367 (9.3e-13) hsa-miR-130b (2.7e-12) hsa-miR-18a (8e-11) hsa-miR-200c (2.8e-09) hsa-miR-130a (5.7e-09) hsa-miR-96 (1.7e-07) hsa-miR-335 (6.9e-07) hsa-miR-200b (1.5e-05) hsa-miR-141 (2.6e-05) hsa-miR-92 (3.8e-05) hsa-miR-34b (0.00072) hsa-miR-128a (0.00079) hsa-miR-150 (0.007) hsa-mi…
REACTOME_PI3K_AKT_SIGNALLING	PIK3CB GSK3A PTEN PDPK1 PIK3R1 AKT3		hsa-miR-135b (8.9e-05) hsa-miR-200c (0.006)
REACTOME_BOTULINUM_NEUROTOXICITY	SNAP25 VAMP2 STX1A STX1B STX3 SYT1		hsa-miR-218 (1e-16) hsa-miR-30e-3p (5.9e-15) hsa-miR-133b (6.6e-11) hsa-miR-497 (2.2e-09) hsa-miR-135a (1.2e-08) hsa-miR-130b (4.1e-08) hsa-miR-133a (5.6e-07) hsa-miR-34c (8.3e-07) hsa-miR-200c (3.4e-06) hsa-miR-30a-3p (4.4e-06) hsa-miR-135b (5.4e-05) hsa-miR-200b (0.00014) hsa-miR-148b (0.0005) hsa-miR-153 (0.00087) hsa-miR-27b (0.0012) hsa-miR-647 (0.0037) hsa-miR-130a (0.004) hsa-miR-19b (0.00…
REACTOME_PLC_BETA_MEDIATED_EVENTS	GNA14 CAMK4 PRKACG PRKACB PDE1B PDE1A PRKAR2B PRKAR1B PRKAR1A ADCY3 ADCY2 ADCY5 ITPR1 CALM3 CALM2 CALM1 PLCB4 PLCB1	*	hsa-miR-218 (5.2e-60) hsa-miR-497 (6.4e-29) hsa-miR-200b (1.6e-18) hsa-miR-107 (1e-17) hsa-miR-32 (4.8e-17) hsa-miR-200c (1.9e-16) hsa-miR-103 (6.9e-15) hsa-miR-130b (1.4e-14) hsa-miR-424 (4e-14) hsa-miR-130a (1.3e-10) hsa-miR-18b (2e-10) hsa-miR-182 (2.7e-10) hsa-miR-34c (5.9e-10) hsa-miR-25 (7.9e-10) hsa-miR-141 (1.6e-08) hsa-miR-301 (1.2e-06) hsa-miR-770-5p (2e-06) hsa-miR-153 (5.4e-06) hsa-mi…
REACTOME_MITOTIC_PROMETAPHASE	STAG2 STAG1 RCC2 ZWINT NDC80 NUP107 KNTC1 ERCC6L KIF2C NDE1 PPP2R1B MAPRE1 AURKB DSN1 BIRC5 SPC25 ZW10 NUP160 MLF1IP CDCA8 CCDC99 RPS27 NUF2 BUB1 XPO1 PLK1 SEC13 ITGB3BP NUP37 MAD2L1 NUP43 CDC20 PMF1 MIS12 SGOL2 PPP1CC CASC5 BUB1B CENPA CENPO CENPN CENPM CENPL CENPQ KIF18A CENPF CENPE CENPK CENPI CENPH	*	hsa-miR-381 (1.5e-12) hsa-miR-181b (6e-07) hsa-miR-568 (9.2e-05) hsa-miR-217 (0.0018) hsa-miR-142-3p (0.0025) hsa-miR-323 (0.0064) hsa-miR-519a (0.0075)
REACTOME_ADENYLATE_CYCLASE_ACTIVATING_PATHWAY	GNAL ADCY3 ADCY2 ADCY8 ADCY5		hsa-miR-335 (2.5e-08) hsa-miR-92b (2.8e-06) hsa-miR-130b (4.2e-05) hsa-miR-32 (4.9e-05) hsa-miR-25 (0.00081) hsa-miR-34b (0.0074)
REACTOME_REGULATION_OF_INSULIN_SECRETION_BY_GLUCAGON_LIKE_PEPTIDE_1	CACNB2 CACNB3 SNAP25 VAMP2 STXBP1 KCNJ11 STX1A PRKACG PRKACB AKAP5 GLP1R GNG8 GNG2 GNG3 GNAI1 GNB5 GNG13 KCNC2 PRKAR2B KCNB1 CACNA2D2 PRKAR1B PRKAR1A CACNA1C CACNA1D GNAO1 SYT5 RAPGEF4 RAPGEF3 ITPR1 ABCC8 KCNS3	*	hsa-miR-218 (1.2e-51) hsa-miR-141 (1.9e-22) hsa-miR-103 (7.3e-22) hsa-miR-130a (3.3e-18) hsa-miR-424 (2.2e-14) hsa-miR-200c (2.7e-14) hsa-miR-301 (5.7e-14) hsa-miR-25 (7e-14) hsa-miR-34c (1.6e-13) hsa-miR-497 (1.1e-12) hsa-miR-135b (3.3e-12) hsa-miR-130b (3.1e-11) hsa-miR-32 (6.6e-11) hsa-miR-18b (4.7e-08) hsa-miR-34b (4.7e-08) hsa-miR-19a (2.3e-07) hsa-miR-107 (3.5e-07) hsa-miR-135a (4.1e-07) hs…
REACTOME_RNA_POLYMERASE_I_III_AND_MITOCHONDRIAL_TRANSCRIPTION	PTRF TAF1A MTERF HIST1H4K HIST1H4B HIST1H4E HIST1H4F HIST1H4D HIST1H4I HIST1H4J HIST1H4H HIST1H3J EHMT2 HIST1H3A HIST1H3B HIST1H3C HIST1H3E HIST1H3F HIST1H3G HIST1H3H HIST1H3I GTF3C5 GTF3C2 GTF3C3 H2BFS HIST3H2BB MBD2 UBTF HIST2H2AA3 HIST1H2BO HIST1H2BM HIST1H2BN HIST1H2BK HIST1H2BL HIST1H2BI HIST1H2BJ H3F3A H3F3B HIST2H2AC GTF2H4 HIST2H2BE HIST1H2AB HIST1H2AC HIST1H2AD HIST1H2AE HIST1H2BB HIST1H…	*	hsa-miR-132 (3.2e-06)
REACTOME_TRANSMISSION_ACROSS_CHEMICAL_SYNAPSES	GRIN2B GRIN2C GRIN2A CACNB1 CACNB2 CACNB3 CACNB4 AP2S1 CACNG3 CACNG2 EPB41L1 GRIP2 SNAP25 VAMP2 AP2M1 GRIN1 SLC1A2 SLC1A6 SLC1A1 STXBP1 CAMK4 RIMS1 PDPK1 STX1A RAB3A AP2A2 GRIA1 PRKACB AKAP5 ALDH2 PRKCG CPLX1 CAMK2G CAMK2B CAMK2A NEFL SLC5A7 GNG8 GNG2 GNG3 MAOA GNB5 GNG13 RPS6KA6 RPS6KA2 NCALD ACTN2 RASGRF2 RASGRF1 CACNA2D1 CACNA2D3 CACNA2D2 DLG4 DLG3 DLG1 DBH ADCY3 SYT1 CAMKK1 CALM3 CALM2 CALM1 …	*	hsa-miR-218 (4.4e-64) hsa-miR-32 (1.2e-43) hsa-miR-130b (4e-33) hsa-miR-301 (1.4e-30) hsa-miR-200c (1.1e-20) hsa-miR-18a (1e-13) hsa-miR-103 (1.5e-12) hsa-miR-153 (5e-12) hsa-miR-19a (3.7e-11) hsa-miR-34a (7.5e-11) hsa-miR-338 (1.7e-10) hsa-miR-130a (3.1e-10) hsa-miR-27b (4.9e-09) hsa-miR-182 (1.7e-08) hsa-miR-200b (1.8e-08) hsa-miR-18b (2.4e-08) hsa-miR-133a (2.5e-08) hsa-miR-135a (8.1e-08) hsa-…
REACTOME_PHOSPHOLIPASE_CMEDIATED_CASCADE	FGF8 FGF7 FGF9 KL FGFR2 FGFR3 FGF18		hsa-miR-218 (2.4e-38) hsa-miR-99b (2.5e-11) hsa-miR-30a-3p (3.2e-10) hsa-miR-326 (1.8e-09) hsa-miR-30e-3p (1.1e-08) hsa-miR-124a (9.8e-08) hsa-miR-214 (8.1e-07) hsa-miR-100 (1.3e-05) hsa-miR-99a (0.00015) hsa-miR-96 (0.0024)
REACTOME_TRANSPORT_OF_RIBONUCLEOPROTEINS_INTO_THE_HOST_NUCLEUS	RAE1 NUP107 NUP188 TPR NUP160 NUP155 AAAS NUP205 NUP214 NUP210 NUP88 NUP98 NUP93 NUP37 NUP35 NUP43 NUP54 NUP62 KPNB1 POM121	*	hsa-miR-21 (1.3e-30) hsa-miR-381 (9.3e-18) hsa-miR-129-3p (1.1e-14) hsa-miR-93 (1.3e-06) hsa-miR-369-3p (1.4e-05) hsa-miR-522 (2.2e-05) hsa-miR-106a (4.5e-05) hsa-miR-568 (0.00031) hsa-let-7b (0.00039) hsa-miR-106b (0.003) hsa-let-7i (0.0044)
REACTOME_METABOLISM_OF_PROTEINS	RPLP2 RPLP0 RPLP1 PABPC1 CCT6A EIF4A1 EEF1G EEF1D RPL36A EIF4EBP1 RPS27A RPL35A FBXW9 DOHH TBCA FKBP9 RPL13A CCT3 RPL26L1 FBXO4 RPL18A TUBB6 EIF5A EIF3D EIF3B EIF3G EIF3E EIF3F EIF3I EEF1A1 TUBA1A TUBA1C PROS1 RPL18 RPL19 RPL10 RPL11 RPL12 PLAUR RPS18 RPS19 RPS16 RPS14 EIF2S2 RPS15 RPS13 RPS10 RPS11 GGCX RPS26 RPS27 RPS28 RPS20 RPSA SPHK1 RPS9 RPS6 RPS5 RPS8 RPL35 RPL36 RPL39 RPL30 RPL27 RPL24 RP…	*	hsa-miR-217 (1.2e-07) hsa-miR-381 (0.0016) hsa-miR-376b (0.0085)
REACTOME_NEURORANSMITTER_RECEPTOR_BINDING_AND_DOWNSTREAM_TRANSMISSION_IN_THE_POSTSYNAPTIC_CELL	GRIN2B GRIN2C GRIN2A AP2S1 CACNG3 CACNG2 EPB41L1 GRIP2 AP2M1 GRIN1 CAMK4 PDPK1 AP2A2 GRIA1 PRKACB AKAP5 PRKCG CAMK2G CAMK2B CAMK2A NEFL GNG8 GNG2 GNG3 GNB5 GNG13 RPS6KA6 RPS6KA2 NCALD ACTN2 RASGRF2 RASGRF1 DLG4 DLG3 DLG1 ADCY3 CAMKK1 CALM3 CALM2 CALM1 PLCB1 NSF	*	hsa-miR-218 (6.4e-37) hsa-miR-32 (8.1e-22) hsa-miR-130a (2.8e-18) hsa-miR-18a (1.3e-13) hsa-miR-367 (8.8e-13) hsa-miR-770-5p (1.1e-07) hsa-miR-200c (1.1e-07) hsa-miR-330 (3e-06) hsa-miR-301 (3.3e-06) hsa-miR-130b (4.1e-06) hsa-miR-107 (6.1e-06) hsa-miR-25 (7.2e-06) hsa-miR-128a (9.9e-06) hsa-miR-141 (2e-05) hsa-miR-18b (6.1e-05) hsa-miR-588 (6.4e-05) hsa-miR-92b (9.4e-05) hsa-miR-103 (0.00013) hs…
REACTOME_PHASE_II_CONJUGATION	SULT4A1 UGP2 GSTA4 SULT1A1 SULT1A2 ACSM2B MAT2B GSTM5 GSTO2 GSTO1 TPMT MGST3		hsa-miR-130b (5.7e-07)
REACTOME_PHASE_1_FUNCTIONALIZATION_OF_COMPOUNDS	CYP1A1 CYP1B1 CYP46A1 CYP7B1 CYP17A1 CYP2J2 CYP2C18 FMO3 CYP3A43 ADH4 CYP4F11 PTGIS ALDH2 PTGS2 CYP2D6 CYP2E1 CYP2C9 CYP2C8 MAOA ADH1C ADH1B CYP2A6 ALDH1A1 CYP4A11 CYP26A1 CYP11B1 CYP11B2 CYP11A1 CYP26B1		hsa-miR-505 (6.8e-10) hsa-miR-758 (1.5e-06) hsa-miR-100 (0.0004) hsa-miR-99b (0.00062) hsa-miR-200c (0.0049)
REACTOME_GAP_JUNCTION_DEGRADATION	AP2M1 CLTB CLTC DNM1		hsa-miR-130b (7.4e-16) hsa-miR-588 (8e-06) hsa-miR-193a (0.00066) hsa-miR-301 (0.0061)
REACTOME_TRANSLATION	RPLP2 RPLP0 RPLP1 PABPC1 EIF4A1 EEF1G EEF1D RPL36A EIF4EBP1 RPS27A RPL35A RPL13A RPL26L1 RPL18A EIF3D EIF3B EIF3G EIF3E EIF3F EIF3I EEF1A1 RPL18 RPL19 RPL10 RPL11 RPL12 RPS18 RPS19 RPS16 RPS14 EIF2S2 RPS15 RPS13 RPS10 RPS11 RPS26 RPS27 RPS28 RPS20 RPSA RPS9 RPS6 RPS5 RPS8 RPL35 RPL36 RPL39 RPL30 RPL27 RPL24 RPL28 RPL29 RPL23 EEF2 UBA52 RPL6 RPL8 RPL5 RPL7A RPL23A RPS2 RPS3 RPS3A RPS4X RPS15A RPL2…	*	hsa-miR-376a (1.7e-14) hsa-miR-381 (1.5e-05) hsa-miR-376b (2.3e-05) hsa-miR-338 (0.0011)
REACTOME_APOPTOTIC_CLEAVAGE_OF_CELL_ADHESION_PROTEINS	CASP3 CTNNB1		hsa-miR-217 (1.8e-11)
REACTOME_VPR_MEDIATED_NUCLEAR_IMPORT_OF_PICS	RAE1 NUP107 BANF1 NUP188 TPR NUP160 NUP155 AAAS NUP205 NUP214 NUP210 NUP88 NUP98 NUP93 NUP37 NUP35 NUP43 NUP54 NUP62 POM121	*	hsa-miR-369-3p (8.2e-09) hsa-miR-21 (1.2e-08) hsa-miR-93 (2.3e-07) hsa-miR-381 (0.00018) hsa-miR-132 (0.00059) hsa-let-7i (0.00096) hsa-let-7f (0.0012) hsa-miR-568 (0.0061)
REACTOME_DEPOLARIZATION_OF_THE_PRESYNAPTIC_TERMINAL_TRIGGERS_THE_OPENING_OF_CALCIUM_CHANNELS	CACNB1 CACNB2 CACNB3 CACNG2 CACNA2D1 CACNA2D3 CACNA2D2	*	hsa-miR-34a (8.7e-25) hsa-miR-27b (1.8e-17) hsa-miR-107 (1.1e-15) hsa-miR-103 (2.2e-12) hsa-miR-34c (2.9e-09) hsa-miR-182 (1.2e-06) hsa-miR-23b (5e-06) hsa-miR-101 (4.1e-05) hsa-miR-96 (0.00045) hsa-miR-30d (0.001) hsa-miR-767-5p (0.0012) hsa-miR-324-3p (0.0023) hsa-miR-16 (0.0045)
REACTOME_SIGNALING_BY_ROBO_RECEPTOR	PFN2 CAP2 SLIT2 CLASP2 EVL PAK6 PAK7 PAK3 PAK1		hsa-miR-200c (2e-19) hsa-miR-218 (1.6e-17) hsa-miR-19b (0.0001) hsa-miR-429 (0.0054)
REACTOME_GLUCOSE_REGULATION_OF_INSULIN_SECRETION	PGAM1 PDHA1 CACNB2 CACNB3 INS NDUFB10 PDHX SNAP25 ETFB NDUFAB1 VAMP2 PC SUCLA2 CYCS STXBP1 UQCRH PKLR UQCRB ALDOC ALDOB ATP5D ATP5B KCNJ11 ATP5L ATP5O ATP5I ATP5H STX1A ATP5A1 COX5A COX5B PRKACG PRKACB COX6C COX8A UQCRC2 UQCRFS1 PFKP COX4I1 PFKM GNAI1 DLAT NDUFA12 IDH3G CACNA2D2 IDH3A NDUFV1 NDUFV2 CACNA1C CACNA1D CACNA1A NDUFS5 NDUFS3 NDUFS2 NDUFS1 ATP5G1 GNAO1 SYT5 RAPGEF4 RAPGEF3 COX6A1 SLC25A…	*	hsa-miR-103 (8.4e-71) hsa-miR-218 (4.9e-59) hsa-miR-130a (3.2e-42) hsa-miR-497 (6.3e-33) hsa-miR-27b (1.5e-32) hsa-miR-200c (2.4e-28) hsa-miR-135b (1.5e-24) hsa-miR-32 (2.6e-23) hsa-miR-133a (5.1e-23) hsa-miR-18a (6.6e-19) hsa-miR-30e-3p (9.9e-19) hsa-miR-130b (1.4e-16) hsa-miR-30a-3p (3.6e-13) hsa-miR-301 (3.1e-12) hsa-miR-34a (7.3e-12) hsa-miR-19b (9.7e-12) hsa-miR-182 (1.5e-11) hsa-miR-34c (3.…
REACTOME_SYNTHESIS_OF_BILE_ACIDS_AND_BILE_SALTS_VIA_24_HYDROXYCHOLESTEROL	CYP46A1 SLC27A2		hsa-miR-505 (0.00025)
REACTOME_G_ALPHA_S_SIGNALLING_EVENTS	MC2R MC4R VIPR1 SCTR GLP1R INSL3 GHRH GNG8 GNG2 GNG3 GNG4 GNAI1 ADCYAP1 ADRB3 PTH2R GNAZ PDE11A GNB5 GNG13 PDE1B PDE1A PDE2A PDE4A DRD1 DRD5 PDE8B ADRB2 ADRB1 VIP TSHB ADCY3 ADCY2 ADCY5 HTR4 CRHR1 HTR7 POMC LHB RXFP1 RXFP2 PTHLH TAAR2 CRH		hsa-miR-497 (4.6e-21) hsa-miR-218 (3.8e-16) hsa-miR-200c (7e-16) hsa-miR-135b (9.6e-15) hsa-miR-424 (1.4e-14) hsa-miR-25 (3.3e-11) hsa-miR-130b (3.4e-11) hsa-miR-135a (9.1e-09) hsa-miR-182 (1.3e-08) hsa-miR-200b (4.2e-08) hsa-miR-34c (1.1e-07) hsa-miR-130a (4.8e-06) hsa-miR-367 (5.1e-06) hsa-miR-32 (7.5e-06) hsa-miR-92b (9.6e-05) hsa-miR-148b (0.00027) hsa-miR-107 (0.0005) hsa-miR-27b (0.0035) hs…
REACTOME_MTOR_SIGNALLING	CAB39 PRKAG2 TSC1 PPM1A		hsa-miR-200c (1.2e-08) hsa-miR-25 (0.00028) hsa-miR-148b (0.0028)
REACTOME_GLUCAGON_SIGNALING_IN_METABOLIC_REGULATION	PRKACG PRKACB GNG8 GNG2 GNG3 GNG13 PRKAR2B PRKAR1B PRKAR1A ADCY3 ADCY2 ADCY5		hsa-miR-200c (1e-16) hsa-miR-130b (1.7e-12) hsa-miR-218 (8.3e-12) hsa-miR-32 (5.4e-09) hsa-miR-182 (6.5e-09) hsa-miR-34b (1.2e-08) hsa-miR-18b (1.2e-07) hsa-miR-200b (2.7e-06) hsa-miR-136 (5.3e-06) hsa-miR-25 (0.00036) hsa-miR-96 (0.0013)
REACTOME_DNA_REPLICATION_PRE_INITIATION	DBF4 E2F1 E2F2 RPA4 RPA3 RPA1 RPA2 ORC1L CDC7 CDC6 POLA1 POLA2 POLE2 CDK2 ORC2L PRIM1 PRIM2 POLE CDT1 GMNN PSMD13 MCM10 PSMA2 PSMA5 PSMA3 PSMB1 PSMB8 PSMB9 PSMC4 PSMC2 MCM8 MCM7 MCM2 MCM3 MCM5 MCM6 PSME1 PSME2 PSMF1		hsa-miR-217 (8e-06) hsa-miR-515-5p (0.0079)
REACTOME_SYNTHESIS_OF_BILE_ACIDS_AND_BILE_SALTS	CYP46A1 CYP7B1 ACOT8 SLC27A2 BAAT		hsa-miR-505 (1.1e-12) hsa-let-7d (0.0048)
REACTOME_DOWNSTREAM_SIGNALING_OF_ACTIVATED_FGFR	PIK3CB FGF8 FGF7 FGF9 FRS3 KL FGFR2 FGFR3 PIK3R4 PIK3R1 FGF18		hsa-miR-30a-3p (2.3e-13) hsa-miR-100 (5.7e-06) hsa-miR-218 (1.3e-05) hsa-miR-99b (0.00073) hsa-miR-30e-3p (0.0019) hsa-miR-182 (0.0037) hsa-miR-767-5p (0.0064) hsa-miR-346 (0.008)
REACTOME_SNRNP_ASSEMBLY	RAE1 NUP107 NCBP2 NCBP1 SNRPD3 SNRPD1 PRMT5 NUP188 TPR NUP160 GEMIN6 GEMIN7 GEMIN4 GEMIN5 NUP155 WDR77 AAAS NUP205 NUP214 NUP210 DDX20 NUP88 NUP98 NUP93 NUP37 NUP35 CLNS1A NUP43 NUP54 NUP62 SNRPB SNRPF SNRPE SNRPG POM121	*	hsa-miR-369-3p (1.2e-10) hsa-miR-129-3p (3.2e-09) hsa-miR-21 (6.6e-08) hsa-miR-381 (1.3e-07) hsa-miR-93 (6.4e-07) hsa-miR-646 (1e-06) hsa-miR-106a (0.00011) hsa-miR-132 (0.00092) hsa-miR-568 (0.0012) hsa-let-7g (0.0018) hsa-miR-186 (0.0035)
REACTOME_NRAGE_SIGNALS_DEATH_THROUGH_JNK	MAPK8 ARHGEF12 NET1 ABR MCF2L NGEF ARHGEF4 ARHGEF7 ARHGEF9 PLEKHG5 RASGRF2 RASGRF1 MCF2 TIAM2 KALRN		hsa-miR-218 (1.2e-28) hsa-miR-135a (1.9e-19) hsa-miR-135b (6.2e-14) hsa-miR-130b (8.5e-09) hsa-miR-497 (6.7e-08) hsa-miR-181c (1.8e-06) hsa-miR-219 (3.3e-06) hsa-miR-124a (7.6e-06) hsa-miR-182 (1.6e-05) hsa-miR-200c (1.9e-05) hsa-miR-193a (3e-05) hsa-miR-34c (0.0013) hsa-miR-19b (0.0018) hsa-miR-130a (0.0046) hsa-miR-34a (0.0048) hsa-miR-200b (0.0081)
REACTOME_RNA_POLYMERASE_I_PROMOTER_CLEARANCE	TAF1A HIST1H4K HIST1H4B HIST1H4E HIST1H4F HIST1H4D HIST1H4I HIST1H4J HIST1H4H HIST1H3J EHMT2 HIST1H3A HIST1H3B HIST1H3C HIST1H3E HIST1H3F HIST1H3G HIST1H3H HIST1H3I H2BFS HIST3H2BB MBD2 UBTF HIST2H2AA3 HIST1H2BO HIST1H2BM HIST1H2BN HIST1H2BK HIST1H2BL HIST1H2BI HIST1H2BJ H3F3A H3F3B HIST2H2AC GTF2H4 HIST2H2BE HIST1H2AB HIST1H2AC HIST1H2AD HIST1H2AE HIST1H2BB HIST1H2BD HIST1H2BE HIST1H2BF HIST1H2B…	*	hsa-miR-206 (1.3e-14) hsa-miR-802 (8.5e-06) hsa-miR-142-5p (6.8e-05) hsa-miR-1 (0.0011) hsa-miR-584 (0.005) hsa-miR-132 (0.0054) hsa-miR-138 (0.0085)
REACTOME_REMOVAL_OF_THE_FLAP_INTERMEDIATE	RPA3 RPA1 PCNA POLA1 POLA2 POLD3 POLD4 POLD1 POLD2 PRIM1 PRIM2	*	hsa-miR-154 (7e-24) hsa-miR-217 (3e-13) hsa-miR-515-5p (0.00049)
REACTOME_AMINO_ACID_AND_OLIGOPEPTIDE_SLC_TRANSPORTERS	SLC1A4 SLC1A2 SLC1A6 SLC1A1 SLC7A10 SLC6A20 SLC7A8 SLC6A12 SLC6A15 SLC32A1 SLC38A1 SLC17A7 SLC17A8 SLC17A6		hsa-miR-218 (3e-39) hsa-miR-182 (8e-29) hsa-miR-200c (1e-25) hsa-miR-25 (6.4e-16) hsa-miR-32 (4.1e-13) hsa-miR-128b (1.6e-07) hsa-miR-133b (1.5e-06) hsa-miR-141 (4.4e-05) hsa-miR-214 (0.00013) hsa-miR-106b (0.0025) hsa-miR-200b (0.0047)
REACTOME_STRIATED_MUSCLE_CONTRACTION	MYBPC2 MYBPC1 MYBPC3 TTN TNNI3 TNNC1 ACTN2 TCAP TNNT2 TNNT3 TNNT1 MYL2 MYL3 TPM3		hsa-miR-326 (5e-06) hsa-miR-144 (0.00076)
REACTOME_SIGNALING_BY_PDGF	SPP1 NRAS RAF1 COL5A2 COL5A1 STAT5B PLAT COL3A1 PDGFC NCK1 COL6A2 COL6A1 COL1A2 COL1A1 COL4A2 COL4A1 THBS1 THBS3 STAT1 STAT3		hsa-miR-21 (6.6e-07) hsa-miR-217 (0.0002) hsa-miR-124 (0.0026) hsa-miR-215 (0.0026) hsa-let-7i (0.0054) hsa-let-7f (0.0086)
REACTOME_CELL_SURFACE_INTERACTIONS_AT_THE_VASCULAR_WALL	BSG LYN SLC3A2 DOK2 NRAS CD2 CD48 F11R CD58 SLC16A3 SLC16A1 ITGAL CAV1 ITGB2 ITGB3 ITGB1 ITGAX ITGAV FN1 ITGA4 ITGA6 ITGA5 SHC1 CD84 PROS1 YES1 ANGPT1 ANGPT2 SELL SLC7A7 COL1A2 COL1A1 TREM1 JAM2 FCER1G PTPN6 ESAM		hsa-miR-124 (5.2e-18) hsa-let-7i (6.8e-05) hsa-miR-142-3p (7.3e-05) hsa-miR-369-3p (9.3e-05) hsa-miR-217 (0.0017)
REACTOME_PLATELET_DEGRANULATION	SERPINE1 SERPING1 PFN1 TGFB1 TGFB2 LAMP2 CD9 LEFTY2 VEGFA CALU CD63 ITGB3 FN1 PROS1 FLNA ACTN4 TIMP1 THBS1 THBS3 TLN1 SPARC		hsa-miR-124 (4.8e-05) hsa-let-7f (0.00019) hsa-miR-369-3p (0.00099)
REACTOME_FRS2_MEDIATED_ACTIVATION	MAPK3 KRAS YWHAB MAP2K1		hsa-miR-497 (5.3e-23) hsa-miR-218 (1.4e-17) hsa-miR-200c (7.4e-16) hsa-miR-27b (2.6e-07) hsa-miR-107 (6.4e-06) hsa-miR-195 (5e-05) hsa-miR-96 (0.00056) hsa-miR-330 (0.001) hsa-miR-103 (0.0014) hsa-miR-181c (0.0015) hsa-miR-152 (0.0026) hsa-miR-30e-3p (0.0032) hsa-miR-148a (0.0047) hsa-miR-424 (0.0077) hsa-miR-124a (0.0084)
REACTOME_FGFR_LIGAND_BINDING_AND_ACTIVATION	FGF8 FGF7 FGF9 FRS3 KL FGFR2 FGFR3 FGF18		hsa-miR-218 (4.6e-23) hsa-miR-30a-3p (1.5e-13) hsa-miR-99a (2.4e-10) hsa-miR-182 (4e-08) hsa-miR-99b (6.5e-07) hsa-miR-326 (3.5e-06) hsa-miR-219 (0.00013) hsa-miR-30e-3p (0.00053) hsa-miR-22 (0.0049) hsa-miR-124a (0.0062) hsa-miR-100 (0.007) hsa-miR-96 (0.0071)
REACTOME_STEROID_METABOLISM	HSD11B1 CYP46A1 CYP7B1 CYP17A1 FDFT1 FABP6 ACOT8 IDI2 IDI1 MVK SC5DL HMGCS1 HMGCR SLCO1A2 STAR TM7SF2 DHCR24 SLC27A2 BAAT CYP11B2 CYP11A1		hsa-miR-505 (1.1e-10) hsa-miR-758 (1.2e-10) hsa-miR-18b (2.2e-10) hsa-miR-27b (1.5e-07) hsa-let-7d (9.6e-05) hsa-miR-18a (0.00012) hsa-miR-29c (0.00032) hsa-miR-182 (0.0053)
REACTOME_GOLGI_ASSOCIATED_VESICLE_BIOGENESIS	SH3GL2 ARF1 DNAJC6 VAMP2 TPD52 OCRL TPD52L1 CLTC DTNBP1 AP3S1 AP1S1 HIP1R NECAP1		hsa-miR-130b (2.9e-17) hsa-miR-92 (6.1e-13) hsa-miR-32 (1.2e-09) hsa-miR-103 (3.5e-06) hsa-miR-133b (1.5e-05) hsa-miR-30a-3p (3.7e-05) hsa-miR-34c (4.3e-05) hsa-miR-34a (0.00018) hsa-miR-107 (0.0034) hsa-miR-153 (0.0061) hsa-miR-130a (0.0065) hsa-miR-34b (0.0085)
REACTOME_NOREPINEPHRINE_NEUROTRANSMITTER_RELEASE_CYCLE	SNAP25 VAMP2 STXBP1 RIMS1 STX1A RAB3A CPLX1 MAOA DBH SYT1	*	hsa-miR-218 (7.3e-50) hsa-miR-130b (7.7e-39) hsa-miR-200c (2.9e-37) hsa-miR-135a (4.4e-19) hsa-miR-135b (1.3e-17) hsa-miR-497 (7.8e-17) hsa-miR-200b (4.5e-16) hsa-miR-30e-3p (1e-13) hsa-miR-34c (4.5e-12) hsa-miR-30a-3p (1.8e-11) hsa-miR-133b (3.7e-10) hsa-miR-153 (5.2e-10) hsa-miR-133a (9.2e-09) hsa-miR-27b (1.1e-08) hsa-miR-148b (1.3e-07) hsa-miR-15b (2e-07) hsa-miR-34b (8.2e-07) hsa-miR-34a (1.…
REACTOME_SIGNALLING_TO_RAS	NRAS RALA MAPKAPK3 MAPKAPK2 RAF1 NTRK1 SHC1 RALGDS		hsa-miR-7 (0.0099)
REACTOME_UNFOLDED_PROTEIN_RESPONSE	EIF2AK3 ATF6 ATF4 ATF3 EDEM1 XBP1 PDIA6 DDIT3 HERPUD1 NFYA HSPA5 MBTPS2		hsa-miR-132 (0.0001)
REACTOME_SOS_MEDIATED_SIGNALLING	MAPK3 KRAS YWHAB MAP2K1		hsa-miR-497 (5.8e-18) hsa-miR-424 (1.2e-07) hsa-miR-200c (5.6e-07) hsa-miR-107 (4.7e-06) hsa-miR-218 (8.3e-06) hsa-miR-103 (1.6e-05) hsa-miR-30e-3p (2.4e-05) hsa-miR-181c (9.1e-05) hsa-miR-195 (0.00011) hsa-miR-34c (0.00033) hsa-miR-96 (0.00096) hsa-miR-27b (0.0016) hsa-miR-330 (0.0033) hsa-miR-124a (0.0034) hsa-miR-15b (0.0042)
REACTOME_REPAIR_SYNTHESIS_OF_PATCH_27_30_BASES_LONG_BY_DNA_POLYMERASE	RPA3 RPA1 PCNA POLE2 POLD3 POLD4 POLD1 POLD2 RFC5 RFC4 RFC1 RFC2	*	hsa-miR-154 (5.3e-28) hsa-miR-217 (5e-08)
REACTOME_SYNTHESIS_OF_DNA	LIG1 CDKN1A RPA3 RPA1 CCNA2 ORC1L PCNA CDC6 POLA1 POLA2 POLE2 GINS1 GINS2 POLD3 POLD4 POLD1 POLD2 RB1 CDK2 ORC2L PRIM1 PRIM2 RFC5 RFC4 RFC1 RFC2 PSMD13 PSMA3 PSMB1 PSMB8 PSMB9 PSMC4 PSMC2 MCM8 MCM7 MCM2 MCM3 MCM5 MCM6 PSME1 PSME2 PSMF1	*	hsa-miR-154 (1.2e-14) hsa-let-7g (0.0019) hsa-miR-217 (0.0022)
REACTOME_SIGNALING_BY_EGFR	MAPK3 SH3GL2 AP2S1 AP2M1 EPS15 KRAS YWHAB AP2A2 CLTC PIK3R1 MAP2K1 ARHGEF7 CDC42 STAM		hsa-miR-200c (7.3e-15) hsa-miR-133b (3.9e-08) hsa-miR-218 (5.9e-07) hsa-miR-30e-3p (7e-06) hsa-miR-497 (6.3e-05) hsa-miR-130b (0.00052) hsa-miR-588 (0.0018) hsa-miR-133a (0.0031) hsa-miR-148b (0.0051) hsa-miR-15a (0.0063)
REACTOME_TIGHT_JUNCTION_INTERACTIONS	CLDN9 CLDN2 PRKCI CRB3 CLDN10 CLDN11 PARD6A		hsa-miR-424 (2.7e-06) hsa-miR-25 (0.0003) hsa-miR-32 (0.0014) hsa-miR-497 (0.002) hsa-miR-124a (0.0077)
REACTOME_GRB2_SOS_PROVIDES_LINKAGE_TO_MAPK_SIGNALING_FOR_INTERGRINS_	ITGB3 FN1 RAP1A RAP1B APBB1IP TLN1		hsa-let-7b (0.00048) hsa-miR-30b (0.00093) hsa-miR-217 (0.0019) hsa-miR-30e-5p (0.003) hsa-miR-568 (0.0046) hsa-miR-369-3p (0.0086)
REACTOME_DNA_STRAND_ELONGATION	LIG1 RPA3 RPA1 PCNA POLA1 POLA2 GINS1 GINS2 POLD3 POLD4 POLD1 POLD2 PRIM1 PRIM2 RFC5 RFC4 RFC1 RFC2 MCM8 MCM7 MCM2 MCM3 MCM5 MCM6	*	hsa-miR-154 (4.7e-55) hsa-miR-217 (1.1e-14) hsa-miR-515-5p (1.2e-05) hsa-miR-206 (0.00015) hsa-miR-1 (0.0003)
REACTOME_INSULIN_SYNTHESIS_AND_SECRETION	RPLP2 RPLP0 RPLP1 RAB27A RPL36A RPS27A RPL35A SEC11A RPL13A RPL26L1 RPL18A SEC61B SEC61G SPCS3 SPCS2 RPL18 RPL19 SSR1 RPL10 RPL11 RPL12 RPS18 RPS19 RPS16 RPS14 RPS15 RPS13 RPS10 RPS11 GNAI2 RPS27 RPS28 RPS20 RPSA RPS9 RPS6 RPS5 RPS8 RPL35 RPL36 RPL39 RPL30 RPL24 RPL28 RPL29 RPL23 SSR4 SSR2 SSR3 RPN1 RPN2 DDOST UBA52 RPL8 RPL5 RPL7A SEC61A1 RPL23A RPS2 RPS3 RPS3A SRPRB RPS4X RPS15A SRP72 RPL27A SL…	*	hsa-miR-137 (7e-09) hsa-miR-376b (1.5e-06) hsa-miR-381 (0.0002) hsa-miR-138 (0.0024) hsa-miR-1 (0.0091)
REACTOME_REGULATION_OF_LIPID_METABOLISM_BY_PEROXISOME_PROLIFERATOR_ACTIVATED_RECEPTOR_ALPHA	MTTP ABCA1 ABCB4 PLTP ACOX1 LPL CPT2		hsa-miR-302c (0.0095)
REACTOME_AMINE_COMPOUND_SLC_TRANSPORTERS	SLC22A2 SLC5A7 SLC6A20 SLC6A12 SLC6A13 SLC6A15 SLC14A1 SLC14A2 RHCG SLC6A1 SLC6A2 SLC6A5		hsa-miR-218 (4.4e-18) hsa-miR-200c (2.6e-13) hsa-miR-136 (2.4e-10) hsa-miR-92 (3.1e-07) hsa-miR-92b (4.9e-07) hsa-miR-135b (1e-05) hsa-miR-429 (1.1e-05) hsa-miR-200b (8.6e-05) hsa-miR-133a (0.00092) hsa-miR-135a (0.0023) hsa-miR-32 (0.003) hsa-miR-128b (0.0034)
REACTOME_INORGANIC_CATION_ANION_SLC_TRANSPORTERS	SLC8A2 SLC8A3 SLC1A4 SLC1A2 SLC1A6 SLC1A1 SLC7A10 SLC24A4 SLC26A4 SLC4A10 SLC9A6 SLC9A5 SLC9A2 SLC9A1 SLC4A8 SLC4A9 SLC6A20 SLC7A8 SLC6A12 SLC6A15 SLC12A1 SLC12A5 SLC12A6 SLC32A1 SLC38A1 SLC17A7 SLC17A8 SLC17A6		hsa-miR-218 (2.8e-47) hsa-miR-182 (1.4e-40) hsa-miR-32 (6.4e-18) hsa-miR-141 (1.3e-16) hsa-miR-135b (2.9e-10) hsa-miR-200c (4.1e-10) hsa-miR-19a (3.5e-07) hsa-miR-326 (1.5e-06) hsa-miR-25 (3e-05) hsa-miR-22 (0.0001) hsa-miR-200b (0.00043) hsa-miR-128b (0.00075) hsa-miR-92 (0.0012) hsa-miR-15a (0.0036) hsa-miR-106b (0.0047) hsa-miR-19b (0.0055)
REACTOME_PLATELET_ACTIVATION	SERPINE1 PIK3CG SERPING1 PFN1 GNGT2 SERPINA1 LYN GNA13 GNA12 TGFB1 TGFB2 P2RY1 LAMP2 TBXA2R CD9 LEFTY2 VEGFB CD36 VEGFA CALU CD63 PLA2G4A F2RL2 ITGB3 FN1 PROS1 A2M GNG5 SYK GNAI3 GNAI2 FLNA GNB2 GNB4 GNG11 GNG12 VCL ACTN4 ACTN1 COL1A2 COL1A1 TIMP1 VAV2 VAV1 FCER1G THBS1 THBS2 THBS3 SRGN WDR1 TLN1 AKT1 AKT2 SPARC F2R		hsa-miR-369-3p (8.8e-06) hsa-let-7f (8.6e-05) hsa-let-7g (0.006)
REACTOME_SHC_MEDIATED_SIGNALLING	MAPK3 KRAS YWHAB MAP2K1		hsa-miR-497 (4.6e-40) hsa-miR-200c (4e-12) hsa-miR-107 (4.2e-11) hsa-miR-218 (2.1e-10) hsa-miR-30e-3p (5.1e-10) hsa-miR-27b (2.6e-07) hsa-miR-124a (8.7e-05) hsa-miR-30a-3p (0.00019) hsa-miR-148a (0.00045) hsa-miR-181c (0.00093) hsa-miR-424 (0.0049) hsa-miR-103 (0.0051) hsa-miR-16 (0.0074) hsa-miR-96 (0.0088)
REACTOME_APOPTOTIC_EXECUTION_PHASE	HIST1H1E HIST1H1D HIST1H1B LMNA FNTA CASP6 CASP3 CASP7 CASP8 DBNL LMNB1 CTNNB1 ROCK1 VIM ACIN1 KPNB1		hsa-miR-217 (1.4e-06) hsa-miR-124 (0.0054)
REACTOME_HIV_INFECTION	B2M RAE1 LIG1 RAC1 TAF10 TAF12 NUP107 SSRP1 NCBP2 NCBP1 HLA-A CD4 CCR5 BANF1 CTDP1 APOBEC3G TH1L NPM1 NUP188 CXCR4 TPR NUP160 NUP155 XRCC5 XRCC4 AAAS AP1S3 GTF2H4 NUP205 NUP214 NUP210 TCEA1 TCEB3 XPO1 DOCK2 TAF4 WHSC2 GTF2A2 NUP88 NUP98 NUP93 HCK NUP37 NUP35 NUP43 ELL NUP54 NUP62 AP1B1 GTF2B POLR2G POLR2F POLR2J POLR2D PSMD13 PSMA5 PSMA3 PSMB1 PSMB8 PSMB9 PSMC4 PSMC2 PAK2 KPNB1 PSME1 PSME2 PSMF1 …		hsa-miR-21 (3.8e-15) hsa-miR-369-3p (4.6e-05) hsa-miR-142-3p (0.00029) hsa-miR-568 (0.0014) hsa-miR-381 (0.0023) hsa-miR-132 (0.0025) hsa-miR-522 (0.0048) hsa-miR-9 (0.0061)
REACTOME_CHOLESTEROL_BIOSYNTHESIS	DHCR7 FDFT1 SC4MOL IDI2 IDI1 MVK SC5DL HMGCS1 SQLE HMGCR TM7SF2 DHCR24		hsa-miR-18a (2.5e-24) hsa-miR-18b (1.1e-13) hsa-miR-182 (3.2e-11) hsa-miR-27b (6.2e-08) hsa-miR-133b (0.00027) hsa-miR-133a (0.00043) hsa-miR-96 (0.00079) hsa-miR-29a (0.00087) hsa-miR-124a (0.0015)
REACTOME_G1_S_TRANSITION	DBF4 CDKN1A E2F1 E2F2 FBXO5 DHFR CKS1B RPA3 RPA1 TYMS CCNA2 ORC1L PCNA CCNE2 CDC6 RRM2 POLA1 POLA2 CCNB1 WEE1 POLE2 RB1 CDK2 ORC2L PRIM1 PRIM2 PSMD13 MCM10 PSMA3 SOX2 PSMB1 PSMB8 PSMB9 PSMC4 PSMC2 MCM8 MCM7 MCM2 MCM3 MCM5 MCM6 PSME1 PSME2 PSMF1	*	hsa-miR-21 (4.5e-08) hsa-miR-217 (6.9e-05) hsa-miR-30c (0.00025) hsa-miR-302c (0.00099) hsa-miR-302d (0.001) hsa-miR-302b (0.006) hsa-miR-19a (0.0098)
REACTOME_SEROTONIN_RECEPTORS	HTR1E HTR5A HTR2C HTR2A HTR4 HTR7	*	hsa-miR-218 (3.8e-42) hsa-miR-424 (7e-25) hsa-miR-497 (2.1e-19) hsa-miR-103 (5.1e-17) hsa-miR-326 (4.1e-15) hsa-miR-15b (3.9e-10) hsa-miR-107 (2.6e-08) hsa-miR-219 (4.4e-06) hsa-miR-23b (7.2e-06) hsa-miR-34c (4.8e-05) hsa-miR-182 (0.00022) hsa-miR-324-3p (0.00032) hsa-miR-124a (0.0017) hsa-miR-26a (0.0065) hsa-let-7d (0.0091)
REACTOME_ACTIVATION_OF_RAC	SLIT2 PAK6 PAK7 PAK3 PAK1		hsa-miR-200c (2.6e-07) hsa-miR-130b (2.2e-05) hsa-let-7d (0.0016) hsa-miR-149 (0.002) hsa-miR-429 (0.0042) hsa-miR-15a (0.0056)
REACTOME_DNA_REPAIR	LIG1 LIG3 XAB2 ATM FANCD2 PALB2 DDB2 ALKBH2 FANCI FANCE FANCG FANCA FANCB FANCC RAD52 RAD51 REV3L BRCA2 BRCA1 XPC RPA3 RPA1 ERCC4 ERCC1 XRCC5 XRCC4 PCNA GTF2H4 TCEA1 POLE2 POLD3 POLD4 POLD1 POLD2 TDG NBN SMUG1 H2AFX POLH RFC5 RFC4 RFC1 RFC2 MAD2L2 MRE11A POLR2G POLR2F POLR2J POLR2D USP1 APEX1 TDP1	*	hsa-miR-154 (2.6e-13) hsa-miR-217 (4.4e-05) hsa-miR-124 (0.0011)
REACTOME_OLFACTORY_SIGNALING_PATHWAY	OR8S1 OR51L1 OR1S2 OR1Q1 OR5AK2 OR7E24 OR5D18 OR5AP2 OR5B17 OR5T2 OR5T3 OR5T1 OR51M1 OR1J2 OR1J4 OR8K1 OR1K1 OR51B2 OR51B5 OR51B6 OR2T34 OR51A4 OR1N1 OR2T11 OR2T12 OR51G1 OR51G2 OR1L6 OR8H3 OR51F2 OR1L1 OR2B11 OR8G5 OR51E2 OR8H1 OR8H2 OR4C6 OR4D1 OR6C4 OR4D9 OR4E2 OR2D2 OR2B3 OR4A5 OR2A2 OR4B1 OR6B1 OR8D1 OR8D2 OR8D4 OR2B2 OR10A5 OR10A3 OR10A4 OR52A1 OR10A2 OR52B2 OR52B4 OR2H2 OR2G2 OR7A17 OR4L1 …	*	hsa-miR-96 (1.4e-12) hsa-let-7d (0.00066)
REACTOME_CELL_CYCLE_MITOTIC	STAG2 STAG1 LIG1 RCC2 ZWINT NDC80 NUP107 CSNK1D SSNA1 DBF4 KNTC1 ERCC6L CDKN1A KIF23 E2F1 E2F2 E2F5 KIF2C NDE1 PPP2R1B MAPRE1 CEP192 AURKA AURKB ANAPC2 NEK2 FBXO5 DHFR DSN1 BIRC5 KIF20A CEP76 CEP78 FGFR1OP SPC25 NEDD1 TUBA1A ZW10 UBE2C CKS1B NUP160 RPA3 RPA1 TYMS MLF1IP CDCA8 CCNA2 ORC1L CCDC99 RPS27 NUF2 PCNA OFD1 CCNE2 CDC6 CCND2 RRM2 POLA1 POLA2 NUMA1 BUB1 CCNB1 CCNB2 XPO1 WEE1 TUBB POLE2 GINS…	*	hsa-miR-21 (9.5e-29) hsa-miR-381 (4.1e-07) hsa-miR-93 (3.7e-05) hsa-miR-217 (0.00014) hsa-miR-568 (0.0018) hsa-miR-186 (0.0025) hsa-miR-522 (0.0027) hsa-miR-323 (0.0028) hsa-miR-302d (0.0062)
REACTOME_VIRAL_MRNA_TRANSLATION	RPLP2 RPLP0 RPLP1 RPL36A RPS27A RPL35A RPL13A RPL26L1 RPL18A RPL18 RPL19 RPL10 RPL11 RPL12 RPS18 RPS19 RPS16 RPS14 RPS15 RPS13 RPS10 RPS11 RPS26 RPS27 RPS28 RPS20 RPSA RPS9 RPS6 RPS5 RPS8 RPL35 RPL36 RPL39 RPL30 RPL27 RPL24 RPL28 RPL29 RPL23 UBA52 RPL6 RPL8 RPL5 RPL7A RPL23A RPS2 RPS3 RPS3A RPS4X RPS15A RPL27A	*	hsa-miR-381 (1.6e-10) hsa-miR-137 (5.7e-08) hsa-miR-376a (0.00014) hsa-miR-338 (0.00036) hsa-miR-376b (0.0016)
REACTOME_CAM_PATHWAY	CAMK4 PRKACG PRKACB PDE1B PDE1A PRKAR2B PRKAR1B PRKAR1A ADCY3 ADCY2 ADCY5 CALM3 CALM2 CALM1	*	hsa-miR-218 (7.9e-39) hsa-miR-130b (5.4e-36) hsa-miR-18b (2.8e-26) hsa-miR-130a (4.6e-25) hsa-miR-32 (1.8e-19) hsa-miR-200b (4.5e-14) hsa-miR-34b (5.2e-14) hsa-miR-27b (1.2e-13) hsa-miR-200c (9.8e-13) hsa-miR-18a (1.6e-09) hsa-miR-634 (3.9e-09) hsa-miR-136 (3.9e-09) hsa-miR-770-5p (4.7e-09) hsa-miR-148b (7.6e-07) hsa-miR-92b (3.2e-06) hsa-miR-182 (2.6e-05) hsa-miR-301 (5.5e-05) hsa-miR-96 (0.0001…
REACTOME_AMINE_LIGAND_BINDING_RECEPTORS	ADRA2A ADRA2C ADRA1B HRH3 HTR1E HTR5A HTR2C HTR2A DRD1 DRD5 CHRM4 ADRB1 CHRM3 CHRM2 HTR4 HTR7	*	hsa-miR-218 (6.6e-32) hsa-miR-424 (5.8e-30) hsa-miR-15b (8.3e-22) hsa-miR-497 (1.3e-16) hsa-miR-182 (3.9e-16) hsa-miR-34a (3.3e-14) hsa-miR-34c (8.7e-12) hsa-miR-107 (1.9e-11) hsa-miR-326 (9e-10) hsa-miR-219 (2.2e-08) hsa-miR-324-3p (5.7e-08) hsa-miR-15a (8.6e-08) hsa-miR-103 (2e-07) hsa-miR-34b (0.00015) hsa-miR-141 (0.00021) hsa-let-7d (0.0026) hsa-miR-32 (0.0041) hsa-miR-23b (0.0053) hsa-miR-9…
REACTOME_FORMATION_OF_THE_TERNARY_COMPLEX_AND_SUBSEQUENTLY_THE_43S_COMPLEX	RPS27A EIF3D EIF3B EIF3G EIF3E EIF3F EIF3I RPS18 RPS19 RPS16 RPS14 EIF2S2 RPS15 RPS13 RPS10 RPS11 RPS26 RPS27 RPS28 RPS20 RPSA RPS9 RPS6 RPS5 RPS8 RPS2 RPS3 RPS3A RPS4X RPS15A	*	hsa-miR-338 (0.0016)
REACTOME_MRNA_SPLICING	DHX38 PTBP1 SFRS11 DHX9 YBX1 THOC4 SF3B4 SF3B1 SF3A3 NCBP2 NCBP1 SNRPD3 SNRPD1 PRPF4 SF3B14 FUS HNRNPA0 CLP1 PCBP2 LSM2 PHF5A DDX23 HNRNPA2B1 HNRNPU SNRPB2 HNRNPL HNRNPC RBMX CPSF3 CPSF2 CPSF1 U2AF2 SFRS6 RBM8A SFRS9 U2AF1 SFRS1 SFRS3 POLR2G POLR2F POLR2J POLR2D SF4 CD2BP2 PAPOLA SNRPB SNRPA SNRPF SNRPE SNRPG CSTF2	*	hsa-miR-21 (1.2e-21) hsa-miR-132 (1.4e-20) hsa-miR-192 (4.6e-11) hsa-miR-217 (1e-10) hsa-miR-7 (3.3e-10) hsa-miR-124 (2.1e-06) hsa-miR-125b (0.00011) hsa-miR-137 (0.00011) hsa-miR-519a (0.00016) hsa-miR-302c (0.00037) hsa-miR-93 (0.00068) hsa-miR-802 (0.0015) hsa-miR-372 (0.0033) hsa-miR-215 (0.0085)
REACTOME_CYCLIN_A1_ASSOCIATED_EVENTS_DURING_G2_M_TRANSITION	CCNA2 CCNB1 CCNB2 XPO1 WEE1 PLK1 CDC25C CDC25B		hsa-miR-381 (0.0015) hsa-miR-142-3p (0.0025)
REACTOME_G2_M_CHECKPOINTS	ATM DBF4 RAD9B RAD9A HUS1 ATRIP RPA3 RPA1 ORC1L CDC6 CCNB1 CCNB2 WEE1 CDK2 ORC2L CDC25C RFC5 RFC4 RFC2 CHEK1 CHEK2 MCM10 MCM8 MCM7 MCM2 MCM3 MCM5 MCM6	*	hsa-miR-643 (0.0011) hsa-miR-20b (0.0058)
REACTOME_POLYMERASE_SWITCHING	PCNA POLA1 POLA2 POLD3 POLD4 POLD1 POLD2 PRIM1 PRIM2 RFC5 RFC4 RFC1 RFC2	*	hsa-miR-154 (4.3e-30) hsa-miR-217 (2.4e-10) hsa-miR-515-5p (0.0064)
REACTOME_ENERGY_DEPENDENT_REGULATION_OF_MTOR_BY_LKB1_AMPK	CAB39 PRKAA2 PRKAG2 TSC1 PPM1A CAB39L		hsa-miR-103 (7.9e-12) hsa-miR-32 (6.1e-10) hsa-miR-200b (3.5e-08) hsa-miR-130b (9.7e-08) hsa-miR-25 (1.5e-06) hsa-miR-200c (1.9e-05) hsa-miR-130a (2.2e-05) hsa-miR-107 (3.8e-05) hsa-miR-92 (0.00023) hsa-miR-141 (0.0017) hsa-miR-181c (0.0055)
REACTOME_DIABETES_PATHWAYS	PGAM1 PDHA1 CACNB2 CACNB3 NDUFB10 EXOC8 EXOC3 EXOC6 PDHX SNAP25 IGF1 GNA14 NDUFAB1 VAMP2 ADRA2A ADRA2C SUCLA2 CYCS STXBP1 UQCRH PKLR UQCRB ALDOC ALDOB ATP5B KCNJ11 ATP5L ATP5O ATP5I ATP5H STX1A MYO5A ATP5A1 COX5A COX5B PRKACG PRKACB COX6C AKAP5 GLP1R COX8A UQCRC2 UQCRFS1 PFKP COX4I1 PFKM GNG8 GNG2 GNG3 GNAI1 DLAT GNB5 GNG13 PCSK2 KCNC2 PRKAR2B IDH3G SEC61A2 KCNB1 CACNA2D2 IDH3A PRKAR1B NDUFV1 PRK…		hsa-miR-218 (3.1e-22) hsa-miR-30e-3p (5.7e-09) hsa-miR-34a (1.9e-07) hsa-miR-19b (2.3e-07) hsa-miR-32 (4e-07) hsa-miR-130a (6.6e-06) hsa-miR-135b (1.3e-05) hsa-miR-141 (1.8e-05) hsa-miR-301 (3.2e-05) hsa-miR-130b (3.6e-05) hsa-miR-182 (6.4e-05) hsa-miR-34c (0.00022) hsa-miR-497 (0.00042) hsa-miR-200c (0.00054) hsa-miR-34b (0.00071) hsa-miR-92 (0.0017) hsa-miR-128a (0.0033) hsa-miR-27b (0.0035) hs…
REACTOME_INFLUENZA_LIFE_CYCLE	RPLP2 RAE1 RPLP0 RPLP1 NUP107 RPL36A RPS27A RPL35A RPL13A RPL26L1 CALR RPL18A CANX NUP188 TPR NUP160 NUP155 RPL18 RPL19 RPL10 RPL11 RPL12 RPS18 RPS19 AAAS RPS16 RPS14 RPS15 RPS13 RPS10 RPS11 RPS27 RPS28 RPS20 RPSA RPS9 RPS6 RPS5 RPS8 NUP205 RPL35 RPL36 RPL39 RPL30 NUP214 NUP210 RPL24 RPL28 RPL29 RPL23 XPO1 UBA52 RPL8 RPL5 RPL7A RPL23A GTF2F2 RPS2 RPS3 RPS3A NUP88 RPS4X NUP98 RPS15A NUP93 NUP37 NU…	*	hsa-miR-21 (3.2e-24) hsa-miR-369-3p (1.2e-21) hsa-let-7f (7.7e-16) hsa-miR-93 (2.1e-13) hsa-miR-568 (2.5e-12) hsa-miR-381 (3.9e-08) hsa-let-7i (1.9e-07) hsa-miR-129-3p (9.4e-07) hsa-miR-142-3p (0.0013) hsa-miR-185 (0.0021) hsa-let-7g (0.0028) hsa-miR-132 (0.003) hsa-miR-376a (0.0036) hsa-let-7c (0.0046) hsa-miR-376b (0.0076)
REACTOME_ERK_MAPK_TARGETS	MEF2C MEF2A PPP2R5D MAPK1 MAPK3 DUSP3 PPP2R1A PPP2CA PPP2CB RPS6KA5 RPS6KA2 MAPK11		hsa-miR-497 (6.5e-21) hsa-miR-133b (4.9e-17) hsa-miR-135b (2.7e-16) hsa-miR-141 (6.5e-07) hsa-miR-200c (1.1e-05) hsa-miR-326 (5.5e-05) hsa-miR-130b (6.4e-05) hsa-miR-135a (9.2e-05) hsa-miR-30e-3p (9.3e-05) hsa-miR-133a (0.00031) hsa-miR-219 (0.00067) hsa-miR-591 (0.0027) hsa-miR-330 (0.007)
REACTOME_FORMATION_OF_PLATELET_PLUG	SERPINE1 PIK3CG SERPING1 PFN1 GNGT2 SERPINA1 LYN GNA13 GNA12 TGFB1 TGFB2 P2RY1 LAMP2 TBXA2R CD9 LEFTY2 VEGFB CD36 VEGFA CALU CD63 PLA2G4A F2RL2 ITGB3 ITGB1 FN1 ITGA2 RAP1A RAP1B PROS1 A2M GNG5 SYK GNAI3 GNAI2 FLNA GNB2 GNB4 GNG11 GNG12 APBB1IP VCL ACTN4 ACTN1 COL1A2 COL1A1 TIMP1 VAV2 VAV1 FCER1G THBS1 THBS2 THBS3 SRGN WDR1 TLN1 AKT1 AKT2 SPARC F2R		hsa-miR-369-3p (2.5e-09) hsa-let-7f (0.0071) hsa-miR-124 (0.0085)
REACTOME_GENE_EXPRESSION	RPLP2 MED23 MED20 DHX38 RAE1 RPLP0 RPLP1 PTBP1 MED12 MED14 MED13 MED17 WARS2 PABPC1 SFRS11 DHX9 ESRRA NXF1 YBX1 AR TAF10 TAF12 EIF4A1 EEF1G THOC4 NUP107 EEF1D SF3B4 SF3B1 PARS2 SSRP1 SF3A3 NCBP2 NCBP1 RPL36A SNRPD3 SNRPD1 EIF4EBP1 RPS27A RPL35A NR2C2 WARS PRPF4 RPL13A RPL26L1 SF3B14 FUS NR1H3 MAML1 MAML2 HNRNPA0 RPL18A CTDP1 CLP1 TH1L EIF3D EIF3B EIF3G EIF3E EIF3F EIF3I EEF1A1 NUP188 PCBP2 TPR TA…	*	hsa-miR-21 (6.6e-20) hsa-miR-323 (1.6e-05) hsa-miR-568 (1.8e-05) hsa-miR-215 (2e-05) hsa-miR-137 (7.1e-05) hsa-miR-192 (0.00011) hsa-miR-369-3p (0.00014) hsa-let-7f (0.00015) hsa-miR-132 (0.00019) hsa-miR-30e-5p (0.00063) hsa-miR-802 (0.001) hsa-miR-124 (0.0025) hsa-miR-143 (0.0048) hsa-miR-376b (0.006) hsa-miR-328 (0.0084)
REACTOME_PLATELET_ADHESION_TO_EXPOSED_COLLAGEN	LYN CD36 ITGB1 ITGA2 COL1A2 COL1A1 FCER1G GP1BB		hsa-miR-124 (0.0023)
REACTOME_REGULATION_OF_AMPK_ACTIVITY_VIA_LKB1	CAB39 PRKAA2 PRKAG2 PPM1A CAB39L		hsa-miR-103 (4.1e-11) hsa-miR-200c (1.1e-07) hsa-miR-107 (1.4e-06) hsa-miR-214 (0.0045)
REACTOME_REGULATION_OF_GENE_EXPRESSION_IN_BETA_CELLS	RPLP2 RPLP0 RPLP1 RPL36A RPS27A RPL35A RPL13A RPL26L1 RPL18A RPL18 RPL19 RPL10 RPL11 RPL12 HNF4G RPS18 RPS19 RPS16 RPS14 RPS15 RPS13 RPS10 RPS11 RPS26 RPS27 RPS28 RPS20 RPSA RPS9 RPS6 RPS5 RPS8 RPL35 RPL36 RPL39 RPL30 RPL27 RPL24 RPL28 RPL29 RPL23 UBA52 RPL6 RPL8 RPL5 RPL7A RPL23A RPS2 RPS3 RPS3A RPS4X RPS15A NKX6-1 RPL27A MAFA AKT1 AKT2	*	hsa-miR-381 (8.8e-10) hsa-miR-137 (8.9e-08) hsa-miR-376a (6.4e-06) hsa-miR-376b (2.4e-05) hsa-miR-338 (0.0036)
REACTOME_LOSS_OF_NLP_FROM_MITOTIC_CENTROSOMES	DCTN1 TUBA4A TUBB4 CP110 YWHAG CEP72 ACTR1A DYNLL1 PRKAR2B PAFAH1B1 DYNC1H1 HSP90AA1		hsa-miR-200c (1.5e-08) hsa-miR-218 (1.5e-07) hsa-miR-135b (1.1e-06) hsa-miR-25 (0.00033) hsa-miR-130b (0.00092) hsa-miR-214 (0.0024) hsa-miR-130a (0.0068) hsa-miR-195 (0.0073)
REACTOME_TRAF6_MEDIATED_INDUCTION_OF_THE_ANTIVIRAL_CYTOKINE_IFN_ALPHA_BETA_CASCADE	MEF2C MEF2A PPP2R5D MAPK3 MAPK9 MAPK8 DUSP3 MAP2K1 MAP2K4 RPS6KA5 RPS6KA2		hsa-miR-497 (1.1e-11) hsa-miR-107 (0.00064) hsa-miR-30e-3p (0.0013) hsa-miR-130b (0.0014) hsa-miR-25 (0.0028) hsa-miR-27b (0.0054)
REACTOME_MITOTIC_M_M_G1_PHASES	STAG2 STAG1 RCC2 ZWINT NDC80 NUP107 KNTC1 ERCC6L KIF23 E2F1 E2F2 KIF2C NDE1 PPP2R1B MAPRE1 AURKB FBXO5 DSN1 BIRC5 KIF20A SPC25 ZW10 NUP160 MLF1IP CDCA8 ORC1L CCDC99 RPS27 NUF2 CDC6 BUB1 XPO1 PLK1 SEC13 ORC2L ITGB3BP NUP37 MAD2L1 NUP43 CDC20 PMF1 GMNN MIS12 PSMD13 SGOL2 PPP1CC PSMA3 PSMB1 CASC5 PSMB8 PSMB9 PSMC4 PSMC2 MCM8 MCM7 MCM2 MCM3 MCM5 MCM6 PSME1 PSME2 BUB1B PSMF1 CENPA CENPO CENPN CENPM CE…	*	hsa-miR-21 (2.5e-13) hsa-miR-568 (1.7e-09) hsa-miR-217 (3.6e-08) hsa-miR-30b (0.00022) hsa-miR-381 (0.0022) hsa-miR-140 (0.0031) hsa-miR-138 (0.0045)
REACTOME_PEPTIDE_LIGAND_BINDING_RECEPTORS	SSTR4 SSTR2 SSTR1 MC2R KISS1 OPRK1 MC4R CCK EDN3 CCR6 INSL3 NPY5R PENK AVPR1B NPY2R NPY1R NTSR1 NTSR2 CX3CL1 TAC1 TAC3 PNOC PDYN POMC NPY RXFP4 CCKBR RXFP1 RXFP2 NPFFR2 PROKR2 DARC SST TACR1 GRP		hsa-miR-200c (1.1e-12) hsa-miR-218 (1.8e-12) hsa-miR-130b (9.9e-11) hsa-miR-15b (1.4e-10) hsa-miR-30e-3p (6e-05)
REACTOME_PYRUVATE_METABOLISM	LDHB PDP2 PDHA1 PDHX PDK2 SLC16A8 PDHB DLAT		hsa-miR-182 (9.1e-05)
REACTOME_SEMA3A_PAK_DEPENDENT_AXON_REPULSION	PLXNA1 PLXNA2 LIMK1 HSP90AB1 PAK1 HSP90AA1		hsa-miR-326 (5.6e-10) hsa-miR-150 (6.2e-06) hsa-miR-106b (0.00029) hsa-miR-96 (0.0063) hsa-miR-330 (0.0091)
REACTOME_MRNA_SPLICING_MINOR_PATHWAY	SF3B4 SF3B1 NCBP2 NCBP1 SNRPD3 SNRPD1 SF3B14 LSM2 DDX23 GTF2F2 SFRS6 SFRS1 POLR2G POLR2F POLR2J POLR2D SNRPB SNRPF SNRPE SNRPG		hsa-miR-132 (1e-08) hsa-miR-7 (1.4e-06)
REACTOME_PREFOLDIN_MEDIATED_TRANSFER_OF_SUBSTRATE_TO_CCT_TRIC	TUBA4A CCT7 CCT8 TUBB3 TUBB4 TUBA3C TCP1 TUBB2A PFDN2 PFDN1 PFDN6 PFDN4		hsa-miR-200c (6e-06) hsa-miR-200b (0.00095)
REACTOME_TRAFFICKING_OF_AMPA_RECEPTORS	AP2S1 CACNG8 CACNG3 CACNG2 EPB41L1 GRIP2 AP2M1 AP2A2 GRIA2 AP2A1 GRIA1 AKAP5 PRKCG CAMK2G CAMK2B CAMK2A DLG4 DLG1 NSF	*	hsa-miR-218 (2.7e-243) hsa-miR-107 (1.8e-35) hsa-miR-32 (1.7e-33) hsa-miR-103 (4.6e-28) hsa-miR-588 (5.2e-15) hsa-miR-424 (7.3e-12) hsa-miR-18b (4.1e-11) hsa-miR-27b (2e-10) hsa-miR-18a (2.6e-09) hsa-miR-770-5p (1.9e-07) hsa-miR-634 (2.4e-07) hsa-miR-219 (4.5e-07) hsa-miR-181c (1e-06) hsa-miR-497 (8.4e-06) hsa-miR-34a (1.5e-05) hsa-miR-330 (1.7e-05) hsa-miR-324-5p (3e-05) hsa-miR-604 (0.00016) hs…
REACTOME_RNA_POLYMERASE_II_TRANSCRIPTION	DHX38 SFRS11 TAF10 TAF12 THOC4 SSRP1 NCBP2 NCBP1 CTDP1 CLP1 TH1L RDBP GTF2H4 TCEA1 TCEB3 TAF4 WHSC2 GTF2F2 GTF2A2 CPSF3 CPSF2 CPSF1 U2AF2 SFRS6 SFRS5 RBM8A SFRS9 U2AF1 SFRS1 SFRS3 ELL GTF2B POLR2G POLR2F POLR2J POLR2D PAPOLA CSTF2		hsa-miR-21 (2.9e-10) hsa-miR-192 (0.00013) hsa-miR-9 (0.0017) hsa-let-7g (0.0018) hsa-miR-323 (0.003) hsa-miR-132 (0.0058)
REACTOME_A_THIRD_PROTEOLYTIC_CLEAVAGE_RELEASES_NICD	APH1A APH1B NOTCH3 NOTCH2 NOTCH1		hsa-miR-1 (0.0061)
REACTOME_NEF_MEDIATES_DOWN_MODULATION_OF_CELL_SURFACE_RECEPTORS_BY_RECRUITING_THEM_TO_CLATHRIN_ADAPTERS	ARF1 AP2S1 AP2M1 AP2A2 AP2A1 AP1S1 ATP6V1H		hsa-miR-424 (1.8e-08) hsa-miR-32 (2.6e-05) hsa-miR-588 (0.00028) hsa-miR-218 (0.0015)
REACTOME_MAPK_TARGETS_NUCLEAR_EVENTS_MEDIATED_BY_MAP_KINASES	MEF2C MEF2A PPP2R5D MAPK3 MAPK9 MAPK8 DUSP3 RPS6KA5 RPS6KA2		hsa-miR-135b (4.4e-18) hsa-miR-30e-3p (1.2e-13) hsa-miR-497 (5e-10) hsa-miR-130b (6.1e-07) hsa-miR-148b (0.00016) hsa-miR-182 (0.00061) hsa-miR-133a (0.0047) hsa-miR-135a (0.0057)
REACTOME_G2_M_TRANSITION	CSNK1D SSNA1 NDE1 MAPRE1 CEP192 NEK2 CEP76 CEP78 FGFR1OP NEDD1 TUBA1A CCNA2 OFD1 NUMA1 CCNB1 CCNB2 XPO1 WEE1 TUBB PLK1 ODF2 CDC25C CDC25B CEP152 CEP110 CEP135		hsa-miR-21 (4.3e-05)
REACTOME_RNA_POLYMERASE_III_TRANSCRIPTION_INITIATION_FROM_TYPE_3_PROMOTER	LZTS1 BRF2 SNAPC5 SNAPC4 SNAPC3 POLR2K BDP1 POLR3F POLR3H POLR3A POLR3B		hsa-miR-135b (1.9e-09) hsa-miR-135a (0.00019)
REACTOME_E2F_MEDIATED_REGULATION_OF_DNA_REPLICATION	E2F1 E2F2 FBXO5 DHFR TYMS ORC1L PCNA CDC6 RRM2 POLA1 POLA2 CCNB1 RB1 ORC2L PRIM1 PRIM2 SOX2 MCM8	*	hsa-miR-217 (2.2e-06) hsa-miR-154 (0.0018)
REACTOME_TRIACYLGLYCERIDE_BIOSYNTHESIS	AGPAT4 AGPAT3 PPAP2C PPAP2B GPD1 GPAM FASN		hsa-miR-218 (7.7e-13) hsa-miR-200c (0.00015)
REACTOME_P75_NTR_RECEPTOR_MEDIATED_SIGNALLING	MAPK8 ARHGEF12 NET1 MAG PRDM4 ABR MCF2L PRKCI NGEF RTN4 ARHGEF4 ARHGEF7 ARHGEF9 PLEKHG5 RASGRF2 RASGRF1 NGFRAP1 MCF2 TIAM2 KALRN		hsa-miR-218 (3.9e-23) hsa-miR-182 (2.9e-07) hsa-miR-135b (6.7e-07) hsa-miR-135a (7.3e-07) hsa-miR-497 (0.00011) hsa-miR-34c (0.006) hsa-miR-124a (0.0062)
REACTOME_DOPAMINE_NEUROTRANSMITTER_RELEASE_CYCLE	SNAP25 VAMP2 STXBP1 RIMS1 STX1A RAB3A CPLX1 SYT1 SYN3 SYN2	*	hsa-miR-218 (1.2e-63) hsa-miR-32 (2.7e-42) hsa-miR-130b (4.3e-34) hsa-miR-200b (2.4e-33) hsa-miR-200c (9.2e-33) hsa-miR-30e-3p (2.2e-23) hsa-miR-30a-3p (3.3e-20) hsa-miR-497 (5.6e-17) hsa-miR-27b (4.1e-14) hsa-miR-92 (1.1e-13) hsa-miR-34b (2.2e-13) hsa-miR-135a (1.1e-11) hsa-miR-135b (7.5e-11) hsa-miR-141 (4.7e-09) hsa-miR-34c (1.4e-08) hsa-miR-367 (1.4e-07) hsa-miR-25 (2.5e-07) hsa-miR-130a (3.7…
REACTOME_ACTIVATION_OF_KAINATE_RECEPTORS_UPON_GLUTAMATE_BINDING	GNG8 GNG2 GNG3 GNB5 GNG13 DLG4 DLG3 DLG1 CALM3 CALM2 CALM1 PLCB1		hsa-miR-218 (1.5e-14) hsa-miR-107 (5.6e-13) hsa-miR-130b (1.1e-05) hsa-miR-301 (0.0016) hsa-miR-122a (0.0016)
REACTOME_P130CAS_LINKAGE_TO_MAPK_SIGNALING_FOR_INTEGRINS	ITGB3 FN1 RAP1A RAP1B APBB1IP TLN1		hsa-miR-30b (0.00085) hsa-miR-217 (0.0028)
REACTOME_HIV_LIFE_CYCLE	RAE1 LIG1 TAF10 TAF12 NUP107 SSRP1 NCBP2 NCBP1 CD4 CCR5 BANF1 CTDP1 TH1L NUP188 CXCR4 TPR NUP160 NUP155 XRCC5 XRCC4 AAAS RDBP GTF2H4 NUP205 NUP214 NUP210 TCEA1 TCEB3 XPO1 TAF4 WHSC2 GTF2F2 GTF2A2 NUP88 NUP98 NUP93 NUP37 NUP35 NUP43 ELL NUP54 NUP62 GTF2B POLR2G POLR2F POLR2J POLR2D POM121	*	hsa-miR-369-3p (1.9e-17) hsa-miR-21 (1.8e-15) hsa-miR-132 (1.2e-06) hsa-miR-568 (3.6e-05) hsa-miR-125b (0.0013) hsa-miR-9 (0.0014) hsa-miR-212 (0.0026) hsa-miR-301 (0.0049) hsa-miR-30b (0.005) hsa-miR-129-3p (0.0059)
REACTOME_ACTIVATION_OF_BH3_ONLY_PROTEINS	MAPK8 YWHAB DYNLL1 PPP3R1		hsa-miR-218 (2.4e-19) hsa-miR-200c (3.4e-05) hsa-miR-27b (0.0012)
REACTOME_CELL_DEATH_SIGNALLING_VIA_NRAGE_NRIF_AND_NADE	MAPK8 ARHGEF12 NET1 ABR MCF2L NGEF ARHGEF4 ARHGEF7 ARHGEF9 PLEKHG5 RASGRF2 RASGRF1 NGFRAP1 MCF2 TIAM2 KALRN		hsa-miR-218 (1.9e-26) hsa-miR-135a (2.7e-24) hsa-miR-200c (1.2e-13) hsa-miR-182 (5.1e-08) hsa-miR-130b (2e-07) hsa-miR-135b (6.4e-07) hsa-miR-200b (7.7e-06) hsa-miR-19b (0.00021) hsa-miR-124a (0.00061) hsa-miR-96 (0.00094) hsa-miR-34c (0.001) hsa-miR-219 (0.0011) hsa-miR-193a (0.006) hsa-miR-19a (0.0089) hsa-miR-130a (0.0096)
