# Supplementary material for: Important miRs of Pathways in Different Tumor Types
Source: PLoS Comput Biol. 2013 Jan 24;9(1):e1002883. doi: 10.1371/journal.pcbi.1002883 (PMC3554575; doi:10.1371/journal.pcbi.1002883)
Supplement: Table S6 — Significantly associated miRs in glioblastoma, ovarian and breast cancers. In particular, we sorted miRs according to the number of significatly associated pathways (Npw) and annotaed each miR if they appear in a set of literature-curated cancer miRs (C), are differentially expressed (E) and implicated in the corresponding cancer type (I). (XLS) [file pcbi.1002883.s013.xls]

## Sheet: GBM_TCGA_R_le_table.txt
Table S6: We show significantly associated miRs in Glioblastoma, Ovarian and Breast cancers. In particular, we sorted miRs according to the number of significatly associated pathways (Npw) and annotaed each miR if they appear in a set of literature curated cancer miRs (C), are differentially expressed (E) and implicated in the corresponding cancer type (I).
Glioblastoma						Ovarian						Breast
miR	Npw	C	E	I		miR	Npw	C	E	I		miR	Npw	C	E	I
hsa-miR-218	87		*			hsa-miR-130a	78		*	*		hsa-miR-30b	57			*
hsa-miR-200c	78	*				hsa-miR-130b	75					hsa-miR-218	54		*	*
hsa-miR-130b	75		*			hsa-miR-203	69		*			hsa-miR-148a	51	*
hsa-miR-497	60		*			hsa-miR-132	65		*			hsa-miR-19b	50	*		*
hsa-miR-32	57		*			hsa-miR-301	65					hsa-miR-92	48	*
hsa-miR-135b	54		*			hsa-miR-212	62					hsa-miR-181c	45
hsa-miR-25	53	*	*			hsa-miR-19a	62	*	*	*		hsa-miR-185	41
hsa-miR-182	51	*				hsa-miR-19b	59	*		*		hsa-miR-19a	40	*		*
hsa-miR-130a	49		*			hsa-let-7b	56	*	*	*		hsa-miR-145	38	*	*	*
hsa-miR-103	47		*			hsa-miR-142-5p	51	*				hsa-miR-148b	37		*
hsa-miR-34c	47	*	*			hsa-miR-134	45		*			hsa-miR-142-5p	36	*
hsa-miR-27b	45					hsa-miR-101	44	*				hsa-miR-186	36
hsa-miR-135a	42		*			hsa-miR-181b	44	*	*			hsa-miR-152	36
hsa-miR-200b	41	*	*	*		hsa-miR-21	40	*	*	*		hsa-miR-125b	34	*	*	*
hsa-miR-30e-3p	39					hsa-miR-217	39		*			hsa-miR-1	33		*	*
hsa-miR-107	38		*			hsa-miR-23b	39					hsa-miR-183	33		*	*
hsa-miR-217	37					hsa-let-7i	39	*		*		hsa-miR-30c	33			*
hsa-miR-34a	37	*	*			hsa-miR-802	39		*			hsa-let-7f	32	*		*
hsa-miR-424	35		*			hsa-miR-106b	37	*	*	*		hsa-miR-802	32
hsa-miR-141	33	*	*			hsa-let-7g	36	*	*	*		hsa-miR-367	32			*
hsa-miR-21	32	*	*	*		hsa-let-7e	35	*	*	*		hsa-let-7b	31	*
hsa-miR-133b	31		*			hsa-miR-32	34		*			hsa-miR-496	30
hsa-miR-381	31		*	*		hsa-let-7c	33	*	*	*		hsa-miR-101	29	*
hsa-miR-34b	29	*	*			hsa-miR-507	32					hsa-miR-125a	29	*		*
hsa-miR-92	29	*	*			hsa-miR-30b	32			*		hsa-miR-25	27	*		*
hsa-miR-96	28					hsa-miR-216	31					hsa-miR-20a	27	*		*
hsa-miR-369-3p	27		*			hsa-miR-182	31	*	*			hsa-miR-23b	27
hsa-miR-19b	27	*	*	*		hsa-let-7f	29	*	*	*		hsa-miR-132	26			*
hsa-miR-133a	26		*			hsa-miR-372	28	*				hsa-miR-181a	26			*
hsa-miR-195	25		*	*		hsa-miR-96	28		*			hsa-miR-146b	25	*		*
hsa-miR-132	24		*			hsa-miR-218	27			*		hsa-miR-146a	25	*		*
hsa-miR-568	23					hsa-let-7a	27	*	*	*		hsa-miR-32	25		*
hsa-miR-326	23		*			hsa-miR-34c	27	*		*		hsa-miR-217	24
hsa-miR-148b	23					hsa-miR-214	26			*		hsa-miR-144	23		*
hsa-miR-136	22		*			hsa-miR-200c	26	*		*		hsa-miR-515-5p	22
hsa-miR-301	22					hsa-miR-10a	25					hsa-miR-137	21
hsa-miR-124	21			*		hsa-miR-137	25					hsa-miR-181b	21	*		*
hsa-miR-18b	21		*			hsa-miR-10b	24	*				hsa-miR-335	21	*	*	*
hsa-miR-92b	19	*	*			hsa-miR-495	24					hsa-miR-555	21
hsa-miR-367	19					hsa-miR-485-3p	23					hsa-miR-149	20			*
hsa-miR-30a-3p	19		*	*		hsa-miR-342	23					hsa-miR-15b	19	*	*
hsa-miR-124a	18		*	*		hsa-miR-34a	23	*		*		hsa-miR-320	18			*
hsa-miR-18a	17	*	*	*		hsa-miR-765	23		*			hsa-miR-130a	18
hsa-let-7f	17	*				hsa-miR-92	22	*				hsa-miR-34a	16	*		*
hsa-miR-634	17					hsa-miR-375	21		*			hsa-miR-765	16
hsa-miR-152	17		*			hsa-miR-106a	21	*	*			hsa-miR-9	15	*		*
hsa-miR-153	17		*	*		hsa-miR-27b	21					hsa-miR-92b	15	*	*
hsa-miR-181c	17			*		hsa-miR-302a	21			*		hsa-miR-15a	15	*	*	*
hsa-miR-219	16		*			hsa-miR-367	21		*	*		hsa-miR-424	15
hsa-miR-588	16					hsa-miR-17-5p	20	*				hsa-miR-155	14	*		*
hsa-miR-15a	16	*	*	*		hsa-miR-20b	20		*			hsa-miR-620	14
hsa-miR-128a	15		*	*		hsa-miR-503	19		*			hsa-miR-302a	14			*
hsa-miR-15b	15	*	*			hsa-miR-16	19	*	*	*		hsa-miR-485-3p	13
hsa-miR-154	15		*			hsa-miR-320	19		*	*		hsa-miR-24	13			*
hsa-miR-770-5p	15					hsa-miR-190	18					hsa-miR-16	13	*	*
hsa-miR-22	14					hsa-miR-154	18					hsa-miR-299-3p	13
hsa-miR-93	14	*	*			hsa-miR-206	17	*	*			hsa-let-7a	13	*		*
hsa-miR-19a	14	*	*	*		hsa-miR-200a	17	*	*	*		hsa-miR-770-5p	12
hsa-miR-647	14					hsa-miR-643	17					hsa-miR-302b	12			*
hsa-miR-128b	13		*	*		hsa-miR-30c	17			*		hsa-miR-328	12			*
hsa-miR-214	13					hsa-miR-515-5p	16					hsa-miR-200a	12	*	*	*
hsa-miR-330	13	*	*			hsa-miR-9	16	*		*		hsa-miR-30d	12			*
hsa-miR-137	12		*	*		hsa-miR-98	16		*			hsa-miR-106b	11	*		*
hsa-miR-23b	12					hsa-miR-24	15					hsa-miR-93	11	*		*
hsa-miR-193a	12		*	*		hsa-miR-610	15					hsa-miR-206	11	*		*
hsa-let-7i	12	*	*			hsa-miR-770-5p	14					hsa-miR-212	11
hsa-miR-376b	12					hsa-miR-519a	14					hsa-miR-376b	11
hsa-miR-302c	11					hsa-miR-145	14	*	*	*		hsa-miR-130b	11
hsa-let-7g	11	*				hsa-miR-148b	14		*			hsa-miR-643	11
hsa-miR-129-3p	11					hsa-miR-15a	13	*	*			hsa-miR-376a	10
hsa-miR-338	10		*			hsa-miR-20a	12	*	*	*		hsa-miR-514	10
hsa-miR-100	9					hsa-miR-183	12		*	*		hsa-miR-154	10
hsa-miR-1	9		*			hsa-miR-133a	11		*	*		hsa-miR-543	10
hsa-miR-16	9	*	*	*		hsa-miR-144	11		*			hsa-miR-129-3p	10
hsa-miR-603	9					hsa-miR-376a	10		*			hsa-miR-33	10
hsa-miR-142-3p	9	*	*	*		hsa-miR-205	10	*	*			hsa-miR-767-3p	9
hsa-miR-376a	9					hsa-miR-124	10					hsa-miR-302c	9			*
hsa-miR-515-5p	8					hsa-miR-432	9					hsa-miR-30e-5p	9
hsa-miR-206	8	*				hsa-miR-93	9	*	*	*		hsa-miR-138	9
hsa-miR-192	8					hsa-miR-199b	8	*				hsa-miR-21	8	*	*	*
hsa-miR-519a	8					hsa-miR-620	8					hsa-miR-204	8	*		*
hsa-miR-429	8					hsa-miR-18a	8	*	*	*		hsa-miR-29b	8	*		*
hsa-miR-802	8					hsa-miR-25	7	*	*	*		hsa-miR-301	8			*
hsa-miR-99b	7					hsa-miR-504	7					hsa-miR-205	7	*		*
hsa-miR-7	7		*			hsa-miR-210	7					hsa-miR-142-3p	7	*
hsa-miR-505	7		*			hsa-miR-381	7		*			hsa-let-7g	7	*
hsa-miR-122a	7	*				hsa-miR-31	7	*		*		hsa-miR-153	7			*
hsa-miR-99a	7					hsa-miR-766	7		*			hsa-miR-375	6
hsa-let-7d	7	*				hsa-miR-30d	7		*	*		hsa-miR-28	6		*
hsa-miR-324-3p	7					hsa-miR-1	6		*	*		hsa-miR-103	6		*	*
hsa-miR-335	7	*				hsa-miR-26a	6	*	*			hsa-miR-135b	6			*
hsa-miR-323	7		*			hsa-miR-506	6					hsa-miR-96	6		*	*
hsa-miR-148a	7	*	*	*		hsa-miR-302b	6		*	*		hsa-miR-194	6		*	*
hsa-miR-212	6					hsa-miR-92b	6	*		*		hsa-miR-133a	6			*
hsa-miR-215	6		*			hsa-miR-122a	6	*				hsa-let-7i	6	*
hsa-miR-27a	6		*			hsa-let-7d	6	*	*	*		hsa-miR-20b	6			*
hsa-miR-758	6		*			hsa-miR-328	6					hsa-miR-23a	6
hsa-miR-20a	6	*	*	*		hsa-miR-338	6			*		hsa-miR-372	5	*
hsa-miR-150	6					hsa-miR-376b	6					hsa-miR-584	5		*
hsa-miR-324-5p	6		*			hsa-miR-580	5					hsa-miR-610	5
hsa-miR-30b	6					hsa-miR-584	5		*			hsa-miR-30e-3p	5
hsa-miR-9	5	*		*		hsa-miR-27a	5		*	*		hsa-let-7e	5	*
hsa-miR-591	5					hsa-miR-514	5					hsa-miR-29a	5	*		*
hsa-miR-29a	5	*	*			hsa-miR-433	5					hsa-miR-323	5
hsa-miR-29b	5	*	*			hsa-miR-138	5					hsa-miR-135a	4
hsa-miR-138	5		*			hsa-miR-424	5		*			hsa-miR-214	4			*
hsa-miR-522	5					hsa-miR-335	5	*	*	*		hsa-miR-586	4
hsa-miR-181a	5			*		hsa-miR-152	5		*			hsa-miR-27b	4
hsa-miR-106b	4	*	*			hsa-miR-199a	5	*		*		hsa-miR-659	4		*
hsa-miR-125b	4	*				hsa-miR-369-3p	4					hsa-miR-365	4		*
hsa-miR-23a	4		*			hsa-miR-561	4		*			hsa-miR-128b	3
hsa-miR-193b	4					hsa-miR-18b	4		*			hsa-miR-199b	3	*		*
hsa-let-7c	4	*				hsa-miR-128b	4					hsa-miR-346	3
hsa-miR-144	4		*			hsa-miR-194	4			*		hsa-miR-603	3
hsa-miR-203	3		*			hsa-miR-193a	4					hsa-miR-150	3
hsa-miR-190	3		*			hsa-miR-133b	4		*	*		hsa-miR-134	3
hsa-miR-30e-5p	3					hsa-miR-29b	4	*				hsa-miR-331	3		*
hsa-miR-604	3					hsa-miR-542-3p	4		*			hsa-miR-544	3
hsa-miR-29c	3	*	*			hsa-miR-140	4	*				hsa-miR-26a	2	*
hsa-miR-106a	3	*	*	*		hsa-miR-136	4		*			hsa-miR-503	2		*
hsa-miR-328	3					hsa-miR-330	4	*				hsa-miR-210	2		*	*
hsa-miR-302b	3					hsa-miR-449b	3					hsa-miR-128a	2
hsa-let-7b	3	*				hsa-miR-128a	3					hsa-miR-758	2		*
hsa-miR-139	3		*			hsa-miR-587	3		*			hsa-miR-27a	2			*
hsa-miR-26a	2	*				hsa-miR-302d	3			*		hsa-miR-133b	2			*
hsa-miR-584	2					hsa-miR-452	3					hsa-miR-342	2			*
hsa-miR-185	2					hsa-miR-181a	3		*			hsa-miR-122a	2	*
hsa-miR-186	2					hsa-miR-124a	3					hsa-let-7c	2	*		*
hsa-miR-302d	2					hsa-miR-148a	3	*				hsa-miR-29c	2	*
hsa-miR-17-5p	2	*	*	*		hsa-miR-659	3					hsa-miR-429	2			*
hsa-miR-346	2					hsa-miR-544	3		*			hsa-miR-30a-5p	2			*
hsa-miR-20b	2		*			hsa-miR-555	3		*			hsa-miR-30a-3p	2			*
hsa-miR-143	2	*		*		hsa-miR-371	2					hsa-miR-641	2
hsa-miR-646	2					hsa-miR-579	2					hsa-miR-26b	1	*
hsa-miR-134	2					hsa-miR-302c	2		*	*		hsa-miR-7	1			*
hsa-miR-181b	2	*		*		hsa-miR-200b	2	*		*		hsa-miR-381	1		*
hsa-miR-30a-5p	2		*	*		hsa-miR-143	2	*	*			hsa-miR-98	1
hsa-miR-767-5p	2					hsa-miR-15b	2	*	*			hsa-miR-182	1	*	*	*
hsa-miR-620	2					hsa-miR-155	2	*	*	*		hsa-miR-575	1
hsa-miR-30c	2					hsa-miR-153	2			*		hsa-miR-208	1
hsa-miR-372	1	*				hsa-miR-30a-5p	2					hsa-miR-190	1
hsa-miR-371	1					hsa-miR-23a	2		*			hsa-miR-195	1		*	*
hsa-miR-485-3p	1		*			hsa-miR-331	2					hsa-miR-769-5p	1
hsa-miR-101	1	*		*		hsa-miR-323	2					hsa-let-7d	1	*		*
hsa-miR-26b	1	*	*			hsa-miR-377	1		*			hsa-miR-34c	1	*		*
hsa-miR-565	1					hsa-miR-28	1					hsa-miR-34b	1	*		*
hsa-miR-142-5p	1	*	*	*		hsa-miR-181c	1					hsa-miR-106a	1	*
hsa-miR-188	1					hsa-miR-103	1		*	*		hsa-miR-124	1			*
hsa-miR-570	1					hsa-miR-622	1					hsa-miR-141	1	*	*	*
hsa-miR-571	1					hsa-miR-569	1					hsa-miR-768-3p	1
hsa-miR-205	1	*				hsa-miR-211	1					hsa-miR-33b	1		*
hsa-miR-613	1					hsa-miR-583	1					hsa-miR-338	1			*
hsa-miR-198	1					hsa-miR-586	1					hsa-miR-568	1
hsa-miR-607	1					hsa-miR-196a	1	*				hsa-miR-495	1		*	*
hsa-miR-129	1		*			hsa-miR-633	1					hsa-miR-545	1
hsa-miR-149	1		*			hsa-miR-758	1					hsa-miR-557	1
hsa-miR-432	1		*			hsa-miR-613	1
hsa-miR-140	1	*				hsa-miR-195	1
hsa-miR-633	1					hsa-miR-30e-3p	1
hsa-let-7a	1	*				hsa-miR-326	1
hsa-miR-561	1					hsa-miR-607	1
hsa-miR-181d	1			*		hsa-miR-29a	1	*		*
hsa-miR-302a	1					hsa-miR-29c	1	*	*
hsa-miR-33	1		*			hsa-miR-34b	1	*	*	*
hsa-miR-545	1					hsa-miR-141	1	*		*
hsa-miR-643	1					hsa-miR-631	1		*
hsa-miR-30d	1					hsa-miR-522	1
						hsa-miR-324-3p	1
						hsa-miR-181d	1
						hsa-miR-125b	1	*	*	*
						hsa-miR-150	1
